# Supplementary material for: Vertical structural complexity of plant communities represents the combined effects of resource acquisition and environmental stress on the Tibetan Plateau
Source: Commun Biol. 2024 Apr 1;7:395. doi: 10.1038/s42003-024-06076-x (PMC10984992; doi:10.1038/s42003-024-06076-x)
Supplement: Supplementary file 4 — Supplementary Data [file 42003_2024_6076_MOESM4_ESM.xlsx]

## Sheet: data
Sites	Vegetation Types	Longitude	Latitude	N.plots	Latitude range(°)	Altitude range (m)	Height-max	Height-var	Height-even	MAP	AI	MAT	Tdiurnal	Tannual	Tcoldest	PO2	PCO2	Wind	UR	pH	TN	SOC
TP01	Forest	103.897	31.7096	3	29-32	2000-3000	24.4	0.417	0.836	804	0.945882	9.48333	10.1333	29.1	-5.9	16.4912	0.0291322	1.74167	0.405718	5.80333	0.429468	5.30983
TP02	Forest	102.917	31.3897	3	29-32	2000-3000	29.833	0.447	0.923	704	0.890013	7.21667	11.65	29.9	-9	15.8609	0.0280189	2.075	0.432415	5.02	0.668409	11.2818
TP03	Forest	102.459	31.0718	3	29-32	4000-5000	29.367	0.47	0.532	733	0.878897	2.31667	12.3	30	-14.2	13.9468	0.0246375	3.025	0.451215	5.46	0.234383	2.48637
TP04	Forest	102.823	31.6137	3	29-32	2000-3000	16	0.469	0.917	691	0.794253	7.39167	12.6667	31.1	-9.5	15.6462	0.0276395	2.04167	0.454255	6.44667	0.335102	4.30118
TP05	Forest	104.053	33.3713	3	32-35	2000-3000	13.5	0.274	0.817	639	0.6	8.22917	10.3083	31.6	-8.5	17.4792	0.0308776	1.75	0.463379	7.02667	0.423339	4.56955
TP06	Forest	102.706	31.7825	3	29-32	3000-4000	27	0.586	0.692	707	0.879353	4.41667	12.95	32	-13	14.5375	0.0256811	2.375	0.469718	5.31333	0.405008	4.96556
TP07	Forest	102.029	29.8671	3	29-32	3000-4000	31.533	0.466	0.459	790	0.916473	4.09583	12.075	28.8	-12.4	14.047	0.0248145	2.775	0.476053	4.84333	0.478893	6.41957
TP08	Forest	102.638	31.9564	3	29-32	3000-4000	25.333	0.419	0.603	709	0.824419	4.4	13.2833	31.8	-13.1	14.4463	0.0255199	2.325	0.476494	5.01	0.727658	9.8681
TP09	Forest	102.065	29.7441	3	29-32	2000-3000	14.167	0.458	0.859	881	0.799456	10.6042	9.79167	26.5	-3.8	16.5111	0.0291674	1.81667	0.477724	6.76667	0.197139	2.52611
TP10	Forest	103.741	33.2194	3	32-35	2000-3000	27.667	0.54	0.86	691	0.758507	4.37083	10.575	31.4	-12.5	15.4082	0.0272191	2.14167	0.479815	7.30667	0.822942	11.8112
TP11	Forest	102.154	31.3789	3	29-32	2000-3000	21.667	0.275	0.954	646	0.663244	6.8125	12.5917	30.5	-10	14.9915	0.0264829	2.03333	0.480292	5.02667	0.29231	4.77422
TP12	Forest	102.322	31.6715	3	29-32	3000-4000	29.1	0.451	0.734	712	0.872549	2.3625	13.675	32.5	-15.8	13.6406	0.0240967	2.8	0.481298	4.49667	0.432502	5.07173
TP13	Forest	104.304	34.065	3	32-35	1000-2000	27.667	0.269	0.917	596	0.564394	7.39167	10.7833	33.7	-10.6	17.1252	0.0302523	1.80833	0.481365	8.33	0.0318561	0.321407
TP14	Forest	103.856	33.5995	3	32-35	2000-3000	21.267	0.264	0.958	627	0.625125	6.20417	10.3917	32.2	-11	16.4467	0.0290537	1.775	0.482205	4.86	0.510792	6.85344
TP15	Forest	102.316	28.5852	3	26-29	4000-5000	33.333	0.322	0.559	923	1.1956	3.20417	10.3083	24.9	-11.1	15.5569	0.0274818	3.425	0.485407	5.17	0.262675	3.84294
TP16	Forest	102.298	31.7061	3	29-32	3000-4000	24.367	0.476	0.567	733	0.977333	0.604167	13.0417	31.9	-17.2	13.2251	0.0233625	3.025	0.486177	3.96667	0.292697	5.40895
TP17	Forest	101.905	30.1886	3	29-32	2000-3000	19.4	0.274	0.67	733	0.685047	7.3375	11.825	29.2	-8.9	15.1959	0.0268441	2.38333	0.486211	5.17333	0.707348	10.9947
TP18	Forest	101.954	29.906	3	29-32	3000-4000	25.867	0.492	0.625	771	0.845395	4.89167	11.9	29.4	-11.7	14.0321	0.0247882	2.70833	0.488765	5.06	0.579888	8.86906
TP19	Forest	104.086	34.321	3	32-35	2000-3000	22.667	0.352	0.923	607	0.60099	4.95417	11.5083	34.9	-14.2	15.9835	0.0282353	2.19167	0.489237	7.31	0.221192	1.9823
TP20	Forest	101.994	29.5758	3	29-32	3000-4000	29.55	0.529	0.852	880	1.10138	6.16667	10.6	27.2	-9.3	14.8643	0.0262583	2.45	0.491993	4.3925	0.235373	6.80834
TP21	Forest	104.113	34.6226	3	32-35	2000-3000	20.833	0.356	0.823	600	0.629591	3.59583	11.4917	34	-15.2	15.4725	0.0273327	2.28333	0.494846	6.99333	0.457555	4.59888
TP22	Forest	102.279	31.8399	3	29-32	2000-3000	17.333	0.319	0.909	672	0.674022	7.31667	13.3667	31.4	-9.7	15.2828	0.0269976	1.925	0.496965	5.99667	0.495163	4.99103
TP23	Forest	102.265	31.7552	3	29-32	3000-4000	21.233	0.462	0.707	697	0.780515	4.66667	13	31.3	-12.6	14.5312	0.0256699	2.36667	0.496965	4.85667	0.499105	6.05618
TP24	Forest	101.814	30.2643	3	29-32	3000-4000	16.5	0.462	0.775	724	0.772679	4.17083	12.9417	30.8	-13.3	14.0912	0.0248926	2.76667	0.499153	4.94333	0.421855	5.41724
TP25	Forest	101.841	30.0372	3	29-32	3000-4000	26.367	0.458	0.717	754	0.877765	2.95417	12.8583	30.2	-14.3	13.6288	0.0240758	3.00833	0.5013	6.04333	0.134135	2.29757
TP26	Forest	102.441	32.3546	3	32-35	3000-4000	29.667	0.292	0.798	735	0.84	1.98333	14.3	34.1	-17.2	13.5656	0.0239642	2.78333	0.507712	5.55667	0.392963	4.79303
TP27	Forest	102.716	36.7698	3	35-38	2000-3000	17	0.108	0.884	344	0.321495	4.6375	10.5917	36.7	-14.8	16.6638	0.0294371	2.16667	0.510717	7.40667	0.609173	6.56218
TP28	Forest	102.43	36.9886	3	35-38	2000-3000	10.667	0.137	0.761	356	0.34067	3.3625	10.7917	36.3	-15.9	16.1551	0.0285386	2.35833	0.513321	7.64	0.438857	5.66909
TP29	Forest	102.032	37.2025	3	35-38	2000-3000	22.667	0.19	0.593	445	0.451777	1.15	12.4167	37.6	-19.3	15.5628	0.0274922	2.58333	0.516212	7.05333	0.751708	12.1686
TP30	Forest	101.975	31.7643	3	29-32	2000-3000	19	0.576	0.858	634	0.520098	10.2167	13.4667	31.3	-6.8	16.1201	0.0284767	1.64167	0.519268	4.98	0.160196	2.22732
TP31	Forest	102.893	35.5522	3	35-38	2000-3000	19.333	0.265	0.95	514	0.496618	4.14167	12.0833	37	-16.2	15.574	0.027512	2.125	0.52289	6.17333	0.482776	5.25879
TP32	Forest	103.056	35.3406	3	35-38	2000-3000	20.333	0.297	0.907	533	0.525123	4.17917	11.7917	36.2	-15.7	16.0911	0.0284255	1.99167	0.525286	6.86333	0.501649	5.17469
TP33	Forest	101.446	30.4684	3	29-32	3000-4000	18.767	0.274	0.475	671	0.616728	5.2125	14.4917	32.2	-13.5	14.157	0.0250088	2.39167	0.526951	5.95667	0.287158	3.18691
TP34	Forest	101.548	29.8007	3	29-32	3000-4000	21.1	0.384	0.757	733	0.696768	5.65	13.45	30	-11.7	13.9073	0.0245677	2.6	0.528589	5.19667	0.222958	3.58668
TP35	Forest	101.916	28.3258	3	26-29	1000-2000	18.133	0.475	0.812	902	0.756077	13.6667	10.5833	24	0.1	17.0504	0.0301202	1.96667	0.52965	5.19	0.21128	2.58659
TP36	Forest	102.853	35.3655	3	35-38	2000-3000	14.667	0.242	0.982	519	0.499038	4.4125	12.225	36.6	-15.7	16.2092	0.0286341	1.95833	0.530124	7.07333	1.00891	12.4509
TP37	Forest	102.91	35.059	3	35-38	2000-3000	19.667	0.231	0.719	561	0.552709	2.575	13.6	36.6	-18	15.0414	0.0265711	2.35833	0.531942	6.67	0.555599	6.35022
TP38	Forest	101.486	29.3889	3	29-32	4000-5000	22.567	0.306	0.73	771	0.95539	2.00417	12.6917	29.3	-15.1	13.142	0.0232158	3.25	0.533936	4.93333	1.05837	15.5817
TP39	Forest	102.996	34.1282	3	32-35	2000-3000	19.767	0.394	0.993	620	0.596728	4.24167	12	34.1	-14.6	15.6195	0.0275923	1.99167	0.536987	6.82667	0.322949	3.6895
TP40	Forest	101.297	30.7961	3	29-32	3000-4000	19.6	0.334	0.57	669	0.707937	3.01667	14.1667	32.6	-15.8	13.3249	0.0235389	2.60833	0.537954	5.35333	0.398656	6.63055
TP41	Forest	101.625	31.8128	3	29-32	2000-3000	28.3	0.19	0.501	649	0.539933	9.11667	14.5	32.3	-8.8	15.8023	0.0279152	1.64167	0.53827	7.21333	0.661983	7.56552
TP42	Forest	101.674	28.7267	3	26-29	2000-3000	19.267	0.497	0.903	876	0.739865	11.4833	11.5333	25.6	-3.1	16.1628	0.0285522	2.03333	0.538281	5.41	0.149003	2.48385
TP43	Forest	101.499	29.1141	3	29-32	3000-4000	31.167	0.562	0.656	853	0.800188	7.03333	12.9667	27.9	-9.2	14.6355	0.0258541	2.48333	0.540766	4.32667	0.236404	3.33866
TP44	Forest	102.798	34.1549	3	32-35	3000-4000	24.367	0.421	0.725	639	0.646761	2.83333	13.0667	34.3	-16.5	14.7543	0.0260639	2.225	0.542269	6.17333	0.519599	7.5323
TP45	Forest	101.363	29.5998	3	29-32	3000-4000	21.733	0.257	0.612	761	0.688065	6.75	12.35	28.5	-9.6	14.6551	0.0258887	2.40833	0.545357	5.55	0.465278	7.48387
TP46	Forest	101.234	30.041	3	29-32	3000-4000	14.333	0.296	0.485	682	0.608929	6.18333	12.7333	29.9	-11	14.4181	0.0254701	2.375	0.552123	5.12333	0.440868	6.68238
TP47	Forest	101.306	31.7748	3	29-32	2000-3000	22.5	0.208	0.984	643	0.558645	6.5125	13.5417	32.2	-11.2	15.1921	0.0268373	1.91667	0.558734	5.80667	1.2598	18.6646
TP48	Forest	101.033	30.1017	3	29-32	2000-3000	8.1	0.285	0.737	661	0.520472	10.5625	11.8917	28.8	-5.5	15.7007	0.0277358	1.775	0.561357	5.72667	0.349995	5.13696
TP49	Forest	101.737	27.5452	3	26-29	2000-3000	29.467	0.592	0.629	875	0.808688	9.4	11.15	24	-4.7	15.1974	0.0268467	2.6	0.561452	5.14333	0.189881	2.98463
TP50	Forest	101.275	27.9011	3	26-29	2000-3000	29.5	0.62	0.944	825	0.640031	14.725	12.0167	25.1	0.3	16.489	0.0291284	1.81667	0.57246	5.67333	0.143663	1.89074
TP51	Forest	101.153	28.1178	3	26-29	3000-4000	22	0.626	0.781	810	0.777351	6.1875	12.175	26.3	-9.4	14.2631	0.0251963	2.8	0.572544	5.13333	0.30446	3.609
TP52	Forest	100.903	29.9841	3	29-32	3000-4000	18.233	0.404	0.626	694	0.661582	4.39167	12.7333	29.5	-12.8	13.8098	0.0243954	2.69167	0.572744	6.81	0.187662	7.54296
TP53	Forest	101.218	27.9941	3	26-29	2000-3000	22.833	0.352	0.868	818	0.680532	11.2125	11.5917	25	-3.3	16.0117	0.0282853	2.15	0.577645	5.16333	0.283115	6.09679
TP54	Forest	101.382	27.5122	3	26-29	2000-3000	19.667	0.358	0.701	821	0.639906	13.2292	12.975	26.1	-1.9	15.9971	0.0282595	2.13333	0.580272	4.04667	0.0917599	1.31328
TP55	Forest	100.711	30.1204	3	29-32	4000-5000	14.133	0.428	0.779	667	0.721081	1.525	13.25	29.9	-16	12.7356	0.0224979	3.18333	0.580919	5.86667	0.387194	5.82572
TP56	Forest	101.354	27.4219	3	26-29	2000-3000	16.667	0.409	0.956	797	0.614495	13.525	12.8167	25.8	-1.5	16.2479	0.0287025	2.025	0.580937	6.54667	0.0877629	1.05073
TP57	Forest	101.197	27.8191	3	26-29	2000-3000	16.167	0.409	0.722	815	0.639216	13.9583	11.5667	24.8	-0.3	16.2353	0.0286802	1.88333	0.581303	5.88333	0.197639	3.58152
TP58	Forest	101.226	27.6751	3	26-29	3000-4000	23.5	0.58	0.637	824	0.764378	8.28333	11.7167	25.1	-6.5	14.6123	0.0258131	2.63333	0.58311	5.4	0.365892	6.51472
TP59	Forest	101.066	27.4479	3	26-29	2000-3000	18.667	0.519	0.91	795	0.625984	13.4917	11.8833	25.2	-1	16.5761	0.0292822	1.93333	0.586422	5.84667	0.12999	1.70114
TP60	Forest	100.931	27.7209	3	26-29	2000-3000	18.1	0.506	0.644	784	0.637398	11.0583	12.2333	25.8	-3.9	15.5559	0.02748	2.25	0.589843	5.95667	0.163904	2.89696
TP61	Forest	100.34	26.9557	3	26-29	2000-3000	19.7	0.383	0.799	785	0.615204	12.3375	11.4417	24.4	-1.6	15.8524	0.0280039	2.08333	0.591085	5.08333	0.425992	6.42486
TP62	Forest	100.862	27.3671	3	26-29	2000-3000	15.767	0.405	0.786	778	0.604037	13.2167	12.05	25.2	-1.4	16.1446	0.0285201	2.025	0.591596	5.67667	0.0981771	1.64208
TP63	Forest	97.1981	28.6026	3	26-29	1000-2000	30.333	0.6	0.702	1644	1.36205	11.8208	10.675	24.9	-2.1	17.0257	0.0300765	1.28333	0.592554	5.38333	0.1587	3.80768
TP64	Forest	97.0389	28.4503	3	26-29	1000-2000	41.333	0.608	0.722	2048	1.65028	14.0458	9.89167	24.3	0.2	17.8503	0.0315331	1.14167	0.592554	5.23333	0.221085	5.24082
TP65	Forest	97.0231	28.361	3	26-29	1000-2000	41.333	0.695	0.626	2119	1.70201	14.2667	10.0167	24.6	0.3	18.0438	0.0318751	1.13333	0.592554	5.58	0.220771	4.78384
TP66	Forest	100.748	27.717	3	26-29	2000-3000	23.667	0.397	0.491	752	0.604502	10.8542	11.075	24.6	-3.2	15.3745	0.0271596	2.275	0.592625	5.64333	0.126851	2.90048
TP67	Forest	100.795	27.6586	3	26-29	2000-3000	28.167	0.358	0.733	767	0.651104	10.325	10.7333	24.4	-3.8	15.1072	0.0266874	2.20833	0.592625	4.81333	0.19104	3.81691
TP68	Forest	99.8324	27.4481	3	26-29	3000-4000	28.333	0.565	0.655	763	0.756194	6.84583	11.325	26.4	-8.3	14.477	0.0255741	2.40833	0.59839	7.81333	0.144329	2.67438
TP69	Forest	96.9089	28.6058	3	26-29	1000-2000	40.667	0.677	0.744	1848	1.48792	13.325	10.55	24.9	-0.6	17.5287	0.030965	1.18333	0.598434	5.10667	0.065785	2.41281
TP70	Forest	96.4764	29.1108	3	29-32	2000-3000	42.333	0.622	0.616	1231	1.17574	8.85833	10.4667	26.1	-5.7	16.0806	0.0284069	1.46667	0.598434	5.33333	0.970978	20.899
TP71	Forest	96.6256	28.9717	3	26-29	2000-3000	47.667	0.634	0.627	1461	1.2267	11.2167	10.6833	25.3	-2.8	16.7178	0.0295326	1.31667	0.598434	4.71333	0.529371	6.76989
TP72	Forest	97.3451	28.6232	3	26-29	2000-3000	32	0.577	0.653	1358	1.19018	9.6	10.2833	24.8	-4.3	16.4891	0.0291286	1.45	0.602107	5.40667	0.121281	3.48836
TP73	Forest	97.4592	28.6551	3	26-29	2000-3000	35	0.451	0.743	1212	1.05759	8.775	10.3333	25.2	-5.2	16.212	0.028639	1.56667	0.602107	5.95667	0.228834	6.19441
TP74	Forest	97.4091	28.9773	3	26-29	2000-3000	30.333	0.553	0.794	1006	0.954459	6.65417	10.5917	26.5	-8.1	15.3301	0.0270812	1.775	0.602107	7.89	0.115948	2.99546
TP75	Forest	100.267	30.2677	3	29-32	3000-4000	19	0.248	0.686	644	0.635735	2.8125	13.2917	30.4	-14.9	13.1092	0.0231578	2.825	0.603209	4.56333	0.545724	7.99766
TP76	Forest	99.5739	27.9786	3	26-29	3000-4000	19.333	0.415	0.821	706	0.671103	6.07083	10.7583	26.7	-9	14.3722	0.025389	2.3	0.605079	5.64333	0.0920081	2.17905
TP77	Forest	100.321	29.5914	3	29-32	4000-5000	15.667	0.285	0.767	631	0.714609	1.1625	12.7417	30.2	-16.4	12.8527	0.0227047	3.225	0.609178	5.47	0.265724	4.47862
TP78	Forest	100.103	29.2167	3	29-32	3000-4000	12.867	0.306	0.73	631	0.655244	2.00417	12.8583	30.2	-15.7	13.2158	0.0233462	3.01667	0.609665	4.36	0.349063	5.78195
TP79	Forest	100.265	30.2177	3	29-32	4000-5000	14	0.28	0.582	643	0.716834	0.541667	14.2	31.3	-17.9	12.7328	0.0224929	3.33333	0.609752	4.27667	0.497088	7.16261
TP80	Forest	96.8626	29.4403	3	29-32	4000-5000	16.833	0.296	0.64	681	0.685111	2.35417	13.625	30.7	-14.5	12.9367	0.0228531	2.64167	0.613985	6.16	0.2259	3.0845
TP81	Forest	97.0886	29.3326	3	29-32	4000-5000	26.733	0.369	0.498	683	1.02399	-0.620833	10.8417	28.3	-16.5	12.7161	0.0224635	2.88333	0.613985	7.308	0.274	3.669
TP82	Forest	97.226	29.1328	3	29-32	3000-4000	23.667	0.348	0.659	874	0.841193	5.41667	11.5667	27.8	-10.1	14.478	0.0255759	1.95	0.613985	6.45333	0.130686	2.91934
TP83	Forest	95.2267	29.2686	3	29-32	684-1000	35.667	0.663	0.661	1814	1.32216	18.4417	10.8167	26.3	3.5	19.5587	0.0345512	0.9	0.616916	5.71333	0.273934	3.10319
TP84	Forest	95.3147	29.3145	3	29-32	1000-2000	26.667	0.586	0.452	1629	1.2184	16.0792	12.1083	27.6	0.4	18.3414	0.0324007	0.983333	0.616916	3.96333	0.657968	9.00212
TP85	Forest	99.9283	29.149	3	29-32	3000-4000	20.7	0.268	0.62	614	0.541446	5.10417	11.8917	28.8	-11.5	14.2145	0.0251103	2.35833	0.617934	5.8	0.13586	2.91583
TP86	Forest	95.4501	29.5071	3	29-32	1000-2000	34.667	0.65	0.613	1525	1.17761	15.3167	12.6167	28.1	-0.3	19.1387	0.0338091	1.00833	0.618376	4.47667	1.21438	25.0182
TP87	Forest	95.4043	29.428	3	29-32	684-1000	39.333	0.637	0.65	1678	1.28879	16.5083	12.6	28.1	0.8	19.3094	0.0341106	0.95	0.618376	5.11	0.387466	4.47184
TP88	Forest	95.6977	29.7941	3	29-32	3000-4000	30	0.439	0.645	716	0.919127	2.80417	10.0083	27.6	-12.2	13.7719	0.0243286	2.41667	0.619964	5.58667	0.491355	11.1398
TP89	Forest	95.6735	29.7365	3	29-32	3000-4000	34.333	0.398	0.671	745	0.916359	3.62917	10.7417	28.3	-11.8	14.1664	0.0250254	2.33333	0.619964	5.49667	0.327369	4.83144
TP90	Forest	95.6178	29.7172	3	29-32	3000-4000	39.333	0.286	0.791	778	0.843818	5.27083	11.075	27.7	-9.9	15.1299	0.0267275	2.1	0.619964	5.17667	0.280334	4.49956
TP91	Forest	95.5603	29.7003	3	29-32	2000-3000	43.667	0.381	0.792	843	0.857579	6.95833	11.15	27.6	-8.2	15.302	0.0270316	1.81667	0.619964	4.07	1.0292	14.8758
TP92	Forest	95.5008	29.6801	3	29-32	2000-3000	39.333	0.424	0.802	1025	0.899123	10.1958	11.4417	27.1	-4.7	16.4024	0.0289754	1.43333	0.619964	5.14	0.632733	8.22437
TP93	Forest	96.3855	29.6125	3	29-32	3000-4000	29.5	0.454	0.449	694	0.805104	2.10833	10.8667	27.9	-13	14.1989	0.0250829	2.55	0.622135	6.06333	0.116192	3.15934
TP94	Forest	96.6071	29.4997	3	29-32	3000-4000	30	0.432	0.815	699	0.897304	1.09167	11.1	28.4	-14.7	13.3104	0.0235133	2.61667	0.622135	6.15667	0.293636	6.26417
TP95	Forest	96.2136	29.6451	3	29-32	3000-4000	23.833	0.419	0.617	804	0.783626	5.825	11.0333	28	-9.5	14.5485	0.0257005	1.89167	0.622135	6.49	1.12698	39.9135
TP96	Forest	95.6431	29.8908	3	29-32	2000-3000	32	0.494	0.877	841	0.706129	8.9	11.65	27.5	-5.9	15.5606	0.0274884	1.525	0.622396	6.55	0.940565	14.473
TP97	Forest	95.5721	29.877	3	29-32	2000-3000	37.667	0.319	0.828	860	0.737564	9.00833	11.1833	27	-5.5	15.5352	0.0274435	1.5	0.622396	4.9	0.377259	10.0723
TP98	Forest	95.9055	29.7846	3	29-32	2000-3000	36.333	0.596	0.86	843	0.791549	7.3875	11.1583	27.5	-7.7	15.1362	0.0267386	1.64167	0.622396	4.72333	0.14065	3.65439
TP99	Forest	95.7294	29.8753	3	29-32	2000-3000	22.667	0.441	0.787	866	0.773905	8.45417	11.075	27.3	-6.4	15.3863	0.0271804	1.6	0.622804	5.91333	0.334044	7.28104
TP100	Forest	95.4745	29.9082	3	29-32	2000-3000	31	0.354	0.847	862	0.75614	9	11.2167	27.3	-5.8	15.5562	0.0274806	1.53333	0.622804	6.05	0.194547	3.43666
TP101	Forest	95.224	30.0403	3	29-32	2000-3000	22.667	0.535	0.777	889	0.780509	10.0333	10.5333	27.3	-4.7	16.0103	0.0282828	1.33333	0.622804	5.63	0.599561	7.53232
TP102	Forest	96.0189	30.0851	3	29-32	3000-4000	22.667	0.492	0.68	694	0.735169	3.89583	11.3583	28.8	-11.8	14.0806	0.024874	2.26667	0.626761	6	1.08817	20.1126
TP103	Forest	96.0983	29.8088	3	29-32	3000-4000	13.667	0.452	0.544	794	0.754036	6.2125	11.1417	27.8	-9	14.6393	0.0258608	1.96667	0.626761	7.53	0.198982	2.78792
TP104	Forest	96.0313	29.7325	3	29-32	3000-4000	32	0.497	0.793	825	0.772472	6.85833	10.9167	27.5	-8.1	14.8429	0.0262205	1.75	0.626761	5.98333	0.244394	5.70329
TP105	Forest	96.7331	29.7005	3	29-32	4000-5000	16.733	0.48	0.71	656	0.778173	0.595833	12.875	30.2	-16.2	12.5349	0.0221433	2.83333	0.632231	6.71	0.488283	6.75841
TP106	Forest	97.2889	30.1443	3	29-32	4000-5000	28.667	0.405	0.63	591	0.609278	0.891667	13.75	30.8	-16.1	12.4613	0.0220133	2.99167	0.632231	7.18333	0.554586	6.44835
TP107	Forest	94.7244	29.6762	3	29-32	3000-4000	25.667	0.39	0.55	646	0.688699	3.5875	11.025	27.9	-11.8	13.7743	0.0243327	2.31667	0.633603	5.41667	0.464548	7.46285
TP108	Forest	94.6684	29.73	3	29-32	3000-4000	24.333	0.383	0.775	644	0.717949	3.39167	10.8	27.8	-12.1	13.6388	0.0240934	2.25	0.633603	6.98	0.381731	7.1213
TP109	Forest	94.7855	29.8876	3	29-32	2000-3000	31.333	0.379	0.948	726	0.672845	7.74167	10.4333	27.2	-7.1	15.2412	0.0269242	1.625	0.633603	5.13667	0.721002	12.6433
TP110	Forest	94.4372	29.3235	3	29-32	3000-4000	18.833	0.248	0.674	682	0.590476	7.63333	10.8	26.4	-6.9	14.7905	0.0261279	1.75833	0.633816	4.79333	0.313506	7.58126
TP111	Forest	94.1961	29.1899	3	29-32	3000-4000	21.667	0.315	0.933	696	0.576636	8.4625	11.1917	26.9	-6.4	15.0183	0.0265303	1.65833	0.633816	8.24	0.171942	4.48874
TP112	Forest	94.0545	29.1805	3	29-32	3000-4000	12	0.239	0.804	638	0.494957	8.43333	11.8333	27.3	-6.6	14.7557	0.0260665	1.71667	0.633816	7.46667	0.137214	3.08746
TP113	Forest	94.7654	29.9699	3	29-32	2000-3000	22.333	0.298	0.94	758	0.674377	8.74167	10.65	27.3	-5.9	15.5804	0.0275234	1.48333	0.635852	5.31	0.28667	4.15008
TP114	Forest	94.7346	29.7652	3	29-32	3000-4000	34.667	0.259	0.702	667	0.632227	5.92083	10.9417	27.5	-9.2	14.2799	0.025226	1.9	0.635852	5.19333	0.596235	9.65038
TP115	Forest	97.4299	29.9052	3	29-32	4000-5000	6.733	0.211	0.699	600	0.546946	3.69167	13.6167	30.2	-12.9	12.8543	0.0227076	2.75	0.635898	6.41333	0.18839	2.16504
TP116	Forest	97.62	29.7863	3	29-32	4000-5000	28.667	0.307	0.687	612	0.600589	2	13.7167	30.3	-15.2	13.1119	0.0231626	2.85833	0.635898	6.43	0.367937	10.2002
TP117	Forest	97.8516	29.6626	3	29-32	3000-4000	11.667	0.297	0.777	630	0.564516	3.6125	13.525	29.8	-13.3	13.41	0.0236892	2.425	0.635898	7.32667	0.282225	3.90681
TP118	Forest	94.5518	29.5676	3	29-32	3000-4000	27	0.224	0.94	640	0.600375	5.51667	11.0333	27.2	-9.4	14.2646	0.025199	1.95	0.636301	5.76333	0.299982	8.00072
TP119	Forest	94.591	29.5814	3	29-32	4000-5000	28.667	0.391	0.71	628	0.698554	2.39583	10.7583	27.5	-12.7	13.0939	0.0231308	2.63333	0.636301	7.17667	0.302817	5.30161
TP120	Forest	94.3677	29.4586	3	29-32	3000-4000	20.933	0.377	0.88	666	0.58782	7.57083	10.7583	26.5	-6.9	14.6197	0.0258262	1.69167	0.636301	5.34667	0.391281	6.08173
TP121	Forest	94.3186	29.6668	3	29-32	3000-4000	22.333	0.141	0.787	649	0.5192	8.45417	11.6917	27.3	-6.5	14.6682	0.0259119	1.68333	0.636301	5.52333	0.148934	3.45274
TP122	Forest	94.672	29.4187	3	29-32	3000-4000	27.667	0.364	0.826	685	0.620471	6.63333	10.3667	26.3	-7.8	14.5521	0.0257069	1.9	0.636301	8.88333	0.432774	8.94573
TP123	Forest	94.8048	30.2718	3	29-32	2000-3000	23.333	0.229	0.679	807	0.645084	10.8833	12.2833	28.3	-4.2	16.3857	0.0289459	1.26667	0.63715	4.99667	0.5614	4.22176
TP124	Forest	94.9335	30.1739	3	29-32	2000-3000	30.667	0.458	0.867	828	0.70229	10.2375	11.025	28.1	-4.7	16.2094	0.0286344	1.34167	0.63715	6.86667	0.294713	4.44905
TP125	Forest	95.0317	30.1275	3	29-32	2000-3000	28	0.469	0.785	888	0.743719	11	11.0167	27.7	-3.8	16.6982	0.029498	1.25	0.63715	6.43333	0.425788	5.66368
TP126	Forest	98.1349	29.6372	3	29-32	4000-5000	12.333	0.368	0.798	602	0.708235	0.304167	12.3917	29.6	-16.4	12.5915	0.0222433	2.94167	0.63775	7.28333	0.573746	25.8177
TP127	Forest	98.3179	29.5552	3	29-32	3000-4000	19.667	0.216	0.787	606	0.538667	4.38333	11.7667	28	-11.1	13.5254	0.0238931	2.43333	0.63775	5.75	0.112923	2.91793
TP128	Forest	98.6311	29.7354	3	29-32	3000-4000	18.833	0.126	0.744	588	0.535032	2.87083	13.475	30	-14.2	13.2657	0.0234342	2.65833	0.63775	8.52333	0.720622	12.9992
TP129	Forest	94.0218	29.2921	3	29-32	3000-4000	19.667	0.253	0.723	606	0.521964	6.9875	11.2083	27.2	-7.9	14.6518	0.0258829	1.8	0.641406	4.81667	0.232848	7.40688
TP130	Forest	94.3391	29.1833	3	29-32	3000-4000	25.667	0.262	0.796	641	0.664938	5.05417	10.3917	27	-10	14.282	0.0252297	2	0.641406	7.82333	0.684261	12.7654
TP131	Forest	94.0076	29.7251	3	29-32	3000-4000	19.733	0.233	0.72	581	0.498712	6.525	10.95	27.5	-8.4	14.7369	0.0260333	1.81667	0.644213	4.98667	0.132278	3.26873
TP132	Forest	94.4161	29.7988	3	29-32	4000-5000	19.733	0.432	0.78	618	0.738351	1.84583	10.875	28.5	-14	13.0356	0.0230279	2.44167	0.644213	7.83	0.732747	17.9696
TP133	Forest	94.2742	29.7501	3	29-32	3000-4000	16.467	0.186	0.911	619	0.528157	6.98333	11.4333	27.6	-8	14.8559	0.0262434	1.775	0.647526	7.12	0.41988	6.04987
TP134	Forest	93.8332	29.7824	3	29-32	3000-4000	26.3	0.156	0.791	561	0.459836	6.59583	11.3083	28	-8.7	14.6184	0.025824	1.975	0.647526	4.93667	0.377407	6.49248
TP135	Forest	93.7077	29.1145	3	29-32	3000-4000	11.5	0.475	0.583	533	0.413178	7.08333	12.1667	28	-8.7	14.6269	0.0258389	2.00833	0.653431	5.68667	0.139404	1.79459
TP136	Forest	93.5863	29.1661	3	29-32	3000-4000	21.667	0.293	0.81	532	0.401509	7.8875	11.575	27.4	-7.3	14.907	0.0263337	1.96667	0.653431	6.00333	0.110141	2.11837
TP137	Forest	93.4385	28.8573	3	26-29	3000-4000	14	0.252	0.788	440	0.375107	4.39583	12.6583	28.6	-12	13.6667	0.0241427	2.325	0.653431	5.40333	0.768303	11.2296
TP138	Forest	98.4056	29.8979	3	29-32	4000-5000	10.667	0.382	0.781	582	0.565049	1.84167	13.6167	30.3	-15.4	12.9847	0.022938	2.85	0.655581	5.26	0.613428	11.4133
TP139	Forest	97.4365	30.9077	3	29-32	3000-4000	14.333	0.147	0.781	548	0.498182	3.3125	13.8417	31.6	-14.1	13.2788	0.0234574	2.35	0.655581	6.19	0.52084	7.63631
TP140	Forest	96.9712	31.0779	3	29-32	4000-5000	38.333	0.342	0.61	575	0.674883	0.7625	12.475	31.1	-16.2	12.7248	0.0224789	2.71667	0.659397	6.19667	0.921449	13.9056
TP141	Forest	96.6064	31.1825	3	29-32	3000-4000	19	0.376	0.854	565	0.529026	3.20833	13.3	31.8	-14.2	13.4316	0.0237274	2.33333	0.659397	7.96333	0.241718	3.7945
TP142	Forest	96.3845	31.3476	3	29-32	4000-5000	18.633	0.271	0.784	576	0.56305	2.43333	13.5	32.3	-15.4	13.1409	0.0232138	2.375	0.659397	7.87667	1.27659	17.9505
TP143	Forest	93.3544	30.124	3	29-32	3000-4000	12.2	0.145	0.6	549	0.535088	2.99167	11	29.8	-13.5	13.746	0.0242828	2.125	0.660315	5.27	1.02405	19.5224
TP144	Forest	93.8764	29.9849	3	29-32	3000-4000	10.433	0.315	0.467	573	0.496104	5.45833	11.2167	28.6	-10.2	14.0344	0.0247922	1.90833	0.660315	7.52	0.297382	5.49379
TP145	Forest	97.1917	31.4617	3	29-32	3000-4000	17	0.39	0.727	510	0.40412	6.2625	14.4917	32.8	-11.8	14.2482	0.0251699	1.8	0.662286	7.61667	0.513503	7.54479
TP146	Forest	97.4837	31.3906	3	29-32	3000-4000	31.667	0.299	0.773	541	0.549239	3.0875	13.8583	32.6	-14.9	13.6084	0.0240397	2.225	0.662286	6.82	0.842052	13.329
TP147	Forest	97.1218	31.5861	3	29-32	3000-4000	18.667	0.288	0.907	516	0.435076	5.4375	14.125	32.7	-12.5	14.0813	0.024875	1.9	0.662286	6.42	0.487778	6.87258
TP148	Forest	97.0893	31.1583	3	29-32	3000-4000	11.333	0.364	0.662	536	0.447412	4.87083	13.5917	31.9	-12.5	13.9977	0.0247275	2.14167	0.662286	5.99667	0.351144	5.39491
TP149	Forest	93.0839	29.0686	3	29-32	3000-4000	15.833	0.25	0.749	401	0.301731	6.15417	12.7083	29	-10.2	14.0587	0.0248351	2.10833	0.67053	6.62333	0.23812	4.47586
TP150	Forest	93.1198	29.169	3	29-32	3000-4000	16.667	0.19	0.747	423	0.342233	5.71667	12.2333	28.7	-10.6	14.1445	0.0249867	2.03333	0.67053	5.93667	0.0752602	0.961339
TP151	Forest	92.7846	30.1449	3	29-32	4000-5000	10.033	0.18	0.697	516	0.520161	-0.133333	12.0833	31.1	-17.6	12.8143	0.0226369	2.69167	0.675553	5.52333	1.08765	16.7425
TP152	Forest	93.3289	29.8552	3	29-32	3000-4000	16	0.243	0.589	498	0.404549	5.325	11.55	29.3	-10.8	14.1144	0.0249337	2.10833	0.675553	5.71	0.65146	7.95016
TP153	Shrub	103.726	32.3912	3	32-35	2000-3000	2.333	1.192	0.827	716	0.762513	6.64167	11.4333	30.4	-9.5	15.73	0.0277875	2.00833	0.439965	7.43	0.4397	4.8525
TP154	Shrub	103.721	33.0463	3	32-35	3000-4000	1.549	0.726	0.627	728	0.882424	1.44167	11.6833	32	-16	13.9647	0.0246691	2.73333	0.473216	6.27	0.3746	3.917
TP155	Shrub	103.349	33.0516	3	32-35	3000-4000	1.4	0.856	0.7	728	0.885645	0.558333	12.7667	33.4	-18.1	13.4902	0.023831	2.925	0.487959	5.366	0.3007	3.009
TP156	Shrub	103.231	34.7579	3	32-35	3000-4000	0.617	0.542	0.827	590	0.592369	2.67917	13.3917	35.8	-17.5	14.7417	0.0260417	2.44167	0.488765	7.606	0.3169	3.224
TP157	Shrub	102.993	34.8596	3	32-35	3000-4000	0.567	0.732	0.827	596	0.618899	1.6625	13.5583	35.6	-18.5	14.4902	0.0255974	2.48333	0.488765	6.67	0.3489	3.936
TP158	Shrub	102.496	32.1854	3	32-35	3000-4000	1.337	0.888	0.57	722	0.829885	3.01667	13.95	33.2	-15.5	13.9278	0.024604	2.55	0.500122	6.353	0.355	3.789
TP159	Shrub	102.094	31.9094	3	29-32	2000-3000	1.074	0.626	0.827	640	0.527617	9.50417	14.225	32	-7.9	15.7447	0.0278136	1.725	0.52922	7.58	0.544	6.699
TP160	Shrub	102.647	34.1201	3	32-35	3000-4000	1.367	0.718	0.827	650	0.665984	2.1625	13.7917	34.9	-17.6	14.3977	0.025434	2.35	0.547336	7.17	0.296	3.266
TP161	Shrub	100.878	31.9056	3	29-32	3000-4000	0.967	0.755	0.827	660	0.594595	5.30417	14.3083	33.2	-13.4	14.5414	0.0256879	2	0.587359	7.79	0.4446	3.766
TP162	Shrub	100.731	31.745	3	29-32	4000-5000	1.125	0.832	0.6	687	0.724684	1.10417	14.8583	33.6	-18.3	13.0579	0.0230672	2.75	0.590009	7.58	0.379	4.29
TP163	Meadow	101.266	37.69	3	35-38	3000-4000	0.12	0.34	0.779	486	0.621483	-2.6375	13.275	38	-23.5	14.0105	0.02475	3.45833	0.531219	6.44333	1.17291	15.1853
TP164	Meadow	102.148	36.325	3	35-38	3000-4000	0.276	0.941	0.676	481	0.458532	2.62083	13.4417	36.3	-17.8	14.7753	0.0261012	2.38333	0.535083	7.38	0.235335	2.61022
TP165	Meadow	102.39	35.847	3	35-38	2000-3000	0.287	1.126	0.561	499	0.478428	2.87083	12.725	36.7	-17.4	15.3004	0.0270287	2.36667	0.539819	7.6	0.462457	4.51358
TP166	Meadow	101.734	36.243	3	35-38	3000-4000	0.25	0.935	0.653	493	0.481916	2.08333	13.2333	36.2	-18.2	14.8875	0.0262992	2.41667	0.541867	6.46667	0.388414	4.17641
TP167	Meadow	100.842	38.159	3	38-41	3000-4000	0.105249	0.19	0.754	464	0.590331	-2.93333	13.3667	38	-23.6	13.8185	0.0244109	3.56667	0.543619	6.08667	0.419033	3.98544
TP168	Meadow	102.373	35.371	3	35-38	3000-4000	0.196363	1.104	0.579	540	0.538922	1.39167	14.05	37.2	-19.6	14.4162	0.0254667	2.575	0.544199	7.33	0.618833	6.0619
TP169	Meadow	100.745	36.947	3	35-38	3000-4000	0.13	0.629	0.531	442	0.424184	0.4625	14.1583	39	-21.3	14.5949	0.0257824	2.81667	0.551175	5.04667	0.475933	4.74605
TP170	Meadow	100.72	37.814	3	35-38	3000-4000	0.146	0.62	0.824	441	0.508651	-1.62083	14.1917	39	-23.3	14.0154	0.0247587	3.38333	0.551237	6.32333	0.82033	9.78848
TP171	Meadow	100.642	38.159	3	38-41	3000-4000	0.105249	0.19	0.754	464	0.590331	-2.93333	13.3667	38	-23.6	13.8185	0.0244109	3.56667	0.543619	6.08667	0.419033	3.98544
TP172	Meadow	102.175	37.1724	3	35-38	2000-3000	0.285	1.042	0.532	398	0.36682	2.40417	12.875	37.7	-18.1	15.7068	0.0277466	2.56667	0.513173	7.93	0.63266	8.4694
TP173	Meadow	101.647	37.434	3	35-38	3000-4000	0.112	0.498	0.775	487	0.496939	-0.379167	14.1083	38	-21.6	14.5674	0.0257339	3.11667	0.523154	5.94	0.523287	4.85182
TP174	Meadow	101.59	37.545	3	35-38	3000-4000	0.224	0.546	0.797	499	0.619107	-2.27083	13.0083	37.4	-22.6	14.0769	0.0248673	3.23333	0.523154	7.1	0.690957	7.51623
TP175	Meadow	101.417	37.274	3	35-38	3000-4000	0.15	0.873	0.546	499	0.525817	-0.258333	14	38.1	-21.5	14.7367	0.0260329	2.75833	0.528612	7.41333	0.396175	4.08772
TP176	Meadow	101.166	37.79	3	35-38	3000-4000	0.12	0.34	0.779	486	0.621483	-2.6375	13.275	38	-23.5	14.0105	0.02475	3.45833	0.531219	6.44333	1.17291	15.1853
TP177	Meadow	102.048	36.225	3	35-38	3000-4000	0.276	0.941	0.676	481	0.458532	2.62083	13.4417	36.3	-17.8	14.7753	0.0261012	2.38333	0.535083	7.38	0.235335	2.61022
TP178	Meadow	102.29	35.747	3	35-38	2000-3000	0.454	1.126	0.561	499	0.478428	2.87083	12.725	36.7	-17.4	15.3004	0.0270287	2.36667	0.539819	7.6	0.462457	4.51358
TP179	Meadow	101.834	36.243	3	35-38	3000-4000	0.202	0.935	0.653	493	0.481916	2.08333	13.2333	36.2	-18.2	14.8875	0.0262992	2.41667	0.541867	6.46667	0.388414	4.17641
TP180	Meadow	100.742	38.059	3	38-41	3000-4000	0.21	0.19	0.754	464	0.590331	-2.93333	13.3667	38	-23.6	13.8185	0.0244109	3.56667	0.543619	6.08667	0.419033	3.98544
TP181	Meadow	102.273	35.471	3	35-38	3000-4000	0.225	1.104	0.579	540	0.538922	1.39167	14.05	37.2	-19.6	14.4162	0.0254667	2.575	0.544199	7.33	0.618833	6.0619
TP182	Meadow	100.845	36.947	3	35-38	3000-4000	0.221	0.629	0.531	442	0.424184	0.4625	14.1583	39	-21.3	14.5949	0.0257824	2.81667	0.551175	5.04667	0.475933	4.74605
TP183	Meadow	100.662	37.714	3	35-38	3000-4000	0.149	0.62	0.824	441	0.508651	-1.62083	14.1917	39	-23.3	14.0154	0.0247587	3.38333	0.551237	6.32333	0.82033	9.78848
TP184	Meadow	100.393	38.088	3	38-41	3000-4000	0.287	0.457	0.811	404	0.408081	-0.5125	14.4417	40.2	-22.6	14.805	0.0261536	3.225	0.551893	7.86333	0.583679	5.42324
TP185	Meadow	101.89	35.26	3	35-38	3000-4000	0.25	0.717	0.621	557	0.56721	1.3375	13.2417	36.3	-19.1	14.6299	0.0258442	2.34167	0.556837	7.76	0.4856	4.5478
TP186	Meadow	101.305	35.806	3	35-38	3000-4000	0.173	1.359	0.587	482	0.437784	1.67917	14.6917	38.5	-20	14.5847	0.0257644	2.58333	0.561299	7.82333	0.264735	2.48273
TP187	Meadow	99.8586	38.2877	3	38-41	3000-4000	0.232	0.334	0.857	387	0.404812	-1.4125	14.275	40.5	-23.4	14.8257	0.0261902	3.18333	0.568055	7.59667	0.435609	3.63386
TP188	Meadow	100.299	36.588	3	35-38	3000-4000	0.202	0.698	0.798	373	0.330381	0.466667	14.0333	38.1	-21.1	14.3236	0.0253031	2.86667	0.57401	7.46333	0.566948	5.37892
TP189	Meadow	99.886	37.663	3	35-38	3000-4000	0.235	0.486	0.865	401	0.476813	-2.7875	12.9917	37	-23.2	13.6011	0.0240268	3.35833	0.575861	7.03333	0.306746	3.07054
TP190	Meadow	101.551	34.846	3	32-35	3000-4000	0.164	0.869	0.557	584	0.597137	-0.216667	15.5333	38.7	-22.8	13.7215	0.0242395	2.75833	0.578488	7.57333	0.319021	3.85229
TP191	Meadow	101.566	34.4441	3	32-35	3000-4000	0.104	0.708	0.599	641	0.699019	-0.691667	14.6167	36.7	-21.9	13.6113	0.0240448	2.65833	0.581559	6.33	0.3799	3.90273
TP192	Meadow	101.416	34.697	3	32-35	3000-4000	0.14	0.642	0.594	591	0.599391	0.2625	15.2917	38.3	-22	13.8666	0.0244958	2.51667	0.582079	6.86	0.353291	3.53566
TP193	Meadow	101.103	35.268	3	35-38	3000-4000	0.25	0.641	0.488	510	0.490385	0.283333	15.3833	39.2	-22.2	13.9355	0.0246176	2.675	0.58401	7.67	0.566356	6.69934
TP194	Meadow	98.6887	38.7949	3	38-41	3000-4000	0.06	0.487	0.727	336	0.428571	-4.22083	14.125	39.8	-25.8	13.3486	0.0235807	4.04167	0.585554	8.01333	0.166585	1.80101
TP195	Meadow	97.6593	39.3602	3	38-41	4000-5000	0.171	0.535	0.734	274	0.360053	-3.74167	13.8833	39.1	-24.7	13.2383	0.0233859	4.175	0.586559	8.46333	0.207071	2.00608
TP196	Meadow	98.1614	39.1224	3	38-41	3000-4000	0.268	0.303	0.717	250	0.269978	-1.15833	15.1667	42.2	-23.8	14.4582	0.0255409	3.50833	0.587499	8.01333	0.233494	2.00268
TP197	Meadow	101.319	34.1413	3	32-35	4000-5000	0.394	0.617	0.798	677	0.858048	-2.90833	12.9667	35.1	-22.6	13.8877	0.0245332	2.96667	0.590071	6.13333	0.469324	4.75301
TP198	Meadow	101.279	33.4948	3	32-35	3000-4000	0.074	0.606	0.692	731	0.79027	-0.479167	14.7583	36.2	-21.2	13.5005	0.0238492	2.56667	0.593187	6.05	0.859775	10.6666
TP199	Meadow	99.61	36.75	3	35-38	3000-4000	0.351	0.152	0.862	344	0.373102	-1.9625	12.875	36	-21.8	13.4235	0.023713	3.24167	0.593578	7.25667	0.882358	11.5684
TP200	Meadow	100.87	34.74	3	32-35	3000-4000	0.102	0.691	0.676	533	0.493062	1.04583	14.8417	37.9	-20.5	14.1829	0.0250546	2.50833	0.597376	5.82	0.478701	4.45649
TP201	Meadow	99.282	37.127	3	35-38	3000-4000	0.079	0.434	0.769	300	0.277264	-0.904167	14.5917	38.2	-22.1	13.9626	0.0246654	3.18333	0.598585	7.89333	0.713607	8.87012
TP202	Meadow	100.675	32.903	3	32-35	3000-4000	0.153	0.695	0.635	720	0.746114	0.5375	14.4083	35.7	-19.6	13.6488	0.0241112	2.425	0.598894	6.26	0.760198	8.38074
TP203	Meadow	100.849	33.874	3	32-35	3000-4000	0.169	0.784	0.657	653	0.682341	-0.3	14.8833	36.6	-21.3	13.5643	0.0239619	2.45	0.602325	6.11333	0.876196	8.53332
TP204	Meadow	100.625	33.2622	3	32-35	3000-4000	0.137	0.489	0.545	691	0.719043	-0.05	14.8833	36.1	-20.8	13.5175	0.0238792	2.59167	0.604117	5.99667	0.509444	5.55082
TP205	Meadow	100.607	34.171	3	32-35	3000-4000	0.106	0.656	0.546	596	0.628692	-1.0625	14.7583	37.5	-22.5	13.3727	0.0236233	2.625	0.608296	6.78	0.571398	6.40264
TP206	Meadow	98.871	37.165	3	35-38	3000-4000	0.13	0.287	0.865	294	0.311111	-1.62917	13.575	37.2	-21.9	13.6112	0.0240447	3.175	0.609665	8.12	0.620891	6.80601
TP207	Meadow	100.325	33.348	3	32-35	4000-5000	0.146	0.189	0.723	671	0.840852	-3.05	13.85	35.7	-23.3	12.5526	0.0221746	3.15833	0.610106	6.07667	0.875627	10.6451
TP208	Meadow	100.239	34.6273	3	32-35	3000-4000	0.265	0.938	0.302	506	0.508543	-0.645833	14.6083	37.2	-21.8	13.7766	0.0243369	2.53333	0.610803	7.14667	1.10519	11.6963
TP209	Meadow	100.256	34.3314	3	32-35	3000-4000	0.12	0.753	0.536	552	0.6086	-1.90833	13.7333	36.4	-22.5	13.2607	0.0234255	2.775	0.612905	6.24667	0.704805	8.15686
TP210	Meadow	100.139	33.8395	3	32-35	3000-4000	0.125	0.46	0.588	590	0.605749	-0.7625	14.4583	36.6	-21.7	13.2928	0.0234822	2.64167	0.615012	7.25333	0.747779	8.69426
TP211	Meadow	96.7172	29.6456	3	29-32	4000-5000	0.225	1.125	0.847	661	0.82625	0.145833	12.4917	30.4	-16.6	12.4096	0.0219219	2.9	0.618625	7.07333	0.401694	5.14071
TP212	Meadow	99.6848	34.8009	3	32-35	3000-4000	0.253	0.391	0.553	428	0.42002	-1.05833	14.0833	36.9	-21.8	13.436	0.0237352	2.64167	0.620487	5.32667	0.925756	10.5798
TP213	Meadow	99.6848	33.803	3	32-35	3000-4000	0.23	0.973	0.512	536	0.536537	-0.529167	14.1083	36.5	-21.2	13.2	0.0233182	2.7	0.621193	5.78667	0.576595	6.95182
TP214	Meadow	99.7882	34.0854	3	32-35	4000-5000	0.08	0.662	0.773	541	0.604469	-2.49583	14.0917	37	-23.4	12.8031	0.0226172	2.95	0.621807	6.57	0.374825	4.32444
TP215	Meadow	96.0972	29.7481	3	29-32	3000-4000	0.37	1.879	0.632	831	0.740642	7.2125	11.675	28.2	-8.1	14.8644	0.0262585	1.75833	0.623091	8.23333	0.195572	2.03916
TP216	Meadow	95.6325	29.9161	3	29-32	2000-3000	0.286	1.526	0.697	863	0.724601	9.16667	11.4833	27.4	-5.6	15.5473	0.0274649	1.59167	0.623144	6.58333	0.0975723	1.30374
TP217	Meadow	99.5251	33.4214	3	32-35	4000-5000	0.196	0.444	0.525	577	0.638981	-1.41667	13.8333	35.8	-21.6	12.7573	0.0225361	2.725	0.623236	6.59667	0.203313	2.28206
TP218	Meadow	95.5717	30.0753	3	29-32	2000-3000	0.325	1.346	0.637	796	0.65894	8.75833	11.8833	28.5	-6.7	15.3035	0.0270342	1.59167	0.624901	7.87	0.198028	2.01182
TP219	Meadow	95.6772	30.0811	3	29-32	2000-3000	0.355	1.439	0.636	780	0.695807	7.71667	11.35	28.4	-7.6	15.2826	0.0269972	1.65	0.624901	6.83667	0.179609	2.1241
TP220	Meadow	99.4316	33.7121	3	32-35	4000-5000	0.151	0.507	0.533	529	0.551042	-1.32917	13.8083	36.3	-21.8	13.0992	0.0231401	2.8	0.627729	6.57	0.347851	3.69343
TP221	Meadow	99.297	34.964	3	32-35	3000-4000	0.275	0.515	0.808	408	0.443478	-2.94583	13.4917	37.7	-23.8	13.0985	0.0231389	2.85	0.630231	7.93333	0.288067	3.03278
TP222	Meadow	94.6003	29.5928	3	29-32	4000-5000	0.279	0.942	0.554	627	0.753606	1.37917	10.9417	28	-14.1	12.9264	0.0228349	2.79167	0.632764	4.96333	0.490904	5.47005
TP223	Meadow	99.2132	34.238	3	32-35	4000-5000	0.246	0.251	0.749	473	0.545559	-3.55	13.5167	37.8	-24.7	12.7402	0.022506	3.05833	0.633624	6.99333	0.149725	1.94462
TP224	Meadow	99.1111	34.6961	3	32-35	4000-5000	0.028	0.284	0.773	449	0.621024	-6.07917	12.4917	38.2	-27.3	12.3122	0.0217499	3.44167	0.63373	7.39	1.48146	20.6518
TP225	Meadow	98.58	35.567	3	35-38	3000-4000	0.215	0.409	0.708	294	0.300613	-2.29167	13.3167	37.9	-22.9	13.1909	0.0233022	3.2	0.634384	8.36	0.254443	2.4255
TP226	Meadow	94.0947	35.7172	3	35-38	4000-5000	0.214	0.33	0.828	215	0.227996	-4.52083	13.3083	36.9	-24	12.2459	0.0216328	3.55	0.635011	8.41333	0.12205	1.11898
TP227	Meadow	98.835	35.254	3	35-38	4000-5000	0.204	0.22	0.833	338	0.353927	-3.04167	14.1167	39.1	-24.7	12.9846	0.0229378	3.19167	0.635405	8.89667	0.0683191	0.801532
TP228	Meadow	93.9919	35.7181	3	35-38	4000-5000	0.023	0.224	0.742	237	0.277193	-5.60833	13.0333	36.4	-24.9	12.0852	0.0213489	3.84167	0.635579	8.84667	0.0879527	0.781232
TP229	Meadow	94.9728	30.1614	3	29-32	2000-3000	0.467	1.399	0.335	871	0.717463	11.0417	11.2833	28.1	-3.9	16.5355	0.0292105	1.275	0.63598	7.73667	0.048662	0.810619
TP230	Meadow	96.8986	30.0558	3	29-32	3000-4000	0.222	1.349	0.462	679	0.539317	7	13.5	30.9	-9.9	14.384	0.0254099	1.9	0.63738	8.85	0.150863	1.51578
TP231	Meadow	94.3317	29.7111	3	29-32	3000-4000	0.339	1.296	0.62	651	0.557363	7.9	11.5	27.5	-7.2	14.9477	0.0264057	1.675	0.640697	5.75333	0.173872	1.9178
TP232	Meadow	98.606	32.864	3	32-35	3000-4000	0.191	0.928	0.65	539	0.49359	1.55	15.15	35.6	-18.5	12.8931	0.0227762	2.29167	0.642014	7.59	0.78309	8.18876
TP233	Meadow	93.5458	35.4033	3	35-38	4000-5000	0.083	0.4	0.781	230	0.222652	-4.05417	14.475	37.4	-24.1	12.3576	0.0218301	3.83333	0.64207	8.89375	0.0874935	0.856107
TP234	Meadow	93.8975	35.5014	3	35-38	4000-5000	0.083	0.177	0.77	236	0.233202	-4.36667	14.6167	38.2	-24.8	12.2029	0.0215569	3.9	0.64207	7.308	0.274	3.669
TP235	Meadow	93.9558	35.1553	3	35-38	4000-5000	0.083	0.365	0.775	244	0.238281	-3.45	14.1833	37	-23.5	12.439	0.0219739	3.575	0.64207	7.308	0.274	3.669
TP236	Meadow	94.8708	30.8053	3	29-32	4000-5000	0.343	1.237	0.678	626	0.650052	1.96667	11.7167	31.6	-15	12.9452	0.0228682	2.33333	0.64216	8.40333	0.291612	4.23072
TP237	Meadow	95.3453	30.7994	3	29-32	4000-5000	0.342	0.897	0.78	624	0.625251	1.85833	12.4667	31	-15.1	12.9326	0.0228458	2.53333	0.643295	6.85333	0.354148	3.60733
TP238	Meadow	98.587	34.33	3	32-35	4000-5000	0.245	0.557	0.732	420	0.450161	-3.2625	13.2417	37.2	-24.1	12.7673	0.0225539	2.925	0.643406	7.47	0.308865	7.36298
TP239	Meadow	96.0392	30.7269	3	29-32	4000-5000	0.295	0.959	0.661	609	0.559743	2.825	13.9	32	-14.8	13.1047	0.0231499	2.46667	0.644493	7.35	0.243598	2.22336
TP240	Meadow	94.455	35.01	3	35-38	4000-5000	0.235	0.313	0.767	261	0.251203	-2.90417	14.375	37.6	-23.3	12.4631	0.0220165	3.53333	0.644786	8.59667	0.0912077	0.805168
TP241	Meadow	95.3653	31.2003	3	29-32	3000-4000	0.267	1.29	0.622	604	0.560297	2.925	12.3167	31.5	-14	13.5243	0.0238912	2.18333	0.646655	6.34333	0.20092	2.11975
TP242	Meadow	98.2057	33.143	3	32-35	4000-5000	0.095	0.688	0.676	507	0.475164	0.3125	15.175	36.4	-20.2	13.091	0.0231257	2.475	0.646665	7.01333	0.221665	3.67909
TP243	Meadow	97.31	30.1564	3	29-32	4000-5000	0.03	0.494	0.531	583	0.6054	0.658333	13.7667	31	-16.4	12.1314	0.0214306	3.09167	0.64703	6.61333	0.632158	7.58068
TP244	Meadow	94.9811	34.8297	3	32-35	4000-5000	0.112	0.129	0.611	286	0.272901	-2.22083	14.4583	37.9	-22.8	12.6961	0.0224281	3.06667	0.647277	8.61667	0.149179	1.49655
TP245	Meadow	96.26	35.0053	3	35-38	4000-5000	0.267	0.744	0.563	342	0.393556	-4.7375	13.375	37	-25	12.2566	0.0216517	3.175	0.647295	8.42333	0.0584301	1.34039
TP246	Meadow	98.298	33.226	3	32-35	4000-5000	0.062	0.509	0.78	537	0.598662	-2.18333	14.6167	36.9	-23	12.7941	0.0226012	2.75833	0.647908	7.59333	0.572494	6.1646
TP247	Meadow	98.146	34.88	3	32-35	4000-5000	0.37	0.567	0.713	330	0.346639	-3.40417	12.7917	37.5	-24.2	12.6886	0.0224149	3.225	0.648287	8.23333	0.166168	1.53034
TP248	Meadow	98.15	34.879	3	32-35	4000-5000	0.245	0.511	0.711	328	0.344538	-3.29583	12.7417	37.5	-24.1	12.7556	0.0225332	3.2	0.648287	8.17	0.205394	2.17414
TP249	Meadow	98.013	34.478	3	32-35	4000-5000	0.245	0.437	0.532	391	0.446347	-4.00417	12.925	36.6	-24.4	12.5617	0.0221907	3.00833	0.649423	7.81667	0.294537	3.3911
TP250	Meadow	96.1467	34.7433	3	32-35	4000-5000	0.107	0.416	0.613	373	0.435748	-4.96667	13.6167	37.6	-25.8	12.2144	0.0215771	3.23333	0.649756	6.32667	0.229738	2.58496
TP251	Meadow	97.806	35.134	3	35-38	4000-5000	0.113	0.164	0.537	316	0.328141	-3.3625	14.0083	38.5	-24.6	12.656	0.0223573	3.075	0.649979	8.77667	0.0352155	0.338676
TP252	Meadow	95.6	30.9089	3	29-32	3000-4000	0.351	1.264	0.62	602	0.467391	6.36667	12.9	31.1	-10.2	13.7622	0.0243115	1.9	0.650192	6.96667	0.300368	3.41718
TP253	Meadow	94.6506	31.0069	3	29-32	4000-5000	0.238	1.034	0.659	646	0.642786	1.775	12.25	31.4	-15.4	13.0083	0.0229796	2.40833	0.650991	5.28667	0.644591	7.72577
TP254	Meadow	97.6	34.969	3	32-35	4000-5000	0.286	0.538	0.603	327	0.341693	-3.32917	13.2917	37.9	-24.2	12.694	0.0224244	3.04167	0.651164	7.98	0.214764	2.27696
TP255	Meadow	97.77	33.134	3	32-35	4000-5000	0.129	0.832	0.661	532	0.555324	-1.24167	15.1667	36.7	-22	12.8292	0.0226632	2.65833	0.65134	6.15	0.582858	6.51704
TP256	Meadow	93.8836	29.9892	3	29-32	3000-4000	0.289	0.708	0.567	574	0.510676	4.79167	11.1167	28.5	-10.8	14.0619	0.0248409	2	0.651358	5.66	0.206505	2.50675
TP257	Meadow	97.824	32.93	3	32-35	4000-5000	0.064	0.508	0.785	566	0.719187	-2.69583	13.7083	35.7	-22.4	12.3891	0.0218859	2.90833	0.651613	6.05333	0.880632	9.44567
TP258	Meadow	97.7828	34.205	3	32-35	4000-5000	0.077	0.526	0.744	464	0.612946	-5.8125	12.7583	36.6	-26.2	12.0787	0.0213375	3.41667	0.651662	6.93333	0.805806	10.7847
TP259	Meadow	95.4489	34.5553	3	32-35	4000-5000	0.07	0.524	0.83	335	0.323047	-2.15417	14.2583	37.6	-22.6	12.7748	0.0225672	2.95833	0.651662	8.29333	0.178852	1.66811
TP260	Meadow	93.5186	34.1539	3	32-35	4000-5000	0.022	0.415	0.66	335	0.34715	-3.5125	14.3417	36.7	-23.3	12.2171	0.0215818	3.64167	0.652586	8.25333	0.232483	2.39719
TP261	Meadow	101.416	34.697	3	32-35	4000-5000	0.246	0.52	0.692	367	0.408686	-3.9875	13.2083	37	-24.4	12.5653	0.022197	3.01667	0.65337	7.68333	0.321106	3.90013
TP262	Meadow	93.0656	34.1567	3	32-35	4000-5000	0.123	0.126	0.667	306	0.288679	-2.975	15.1333	37.9	-23.5	12.3709	0.0218535	3.575	0.653456	8.67667	0.0622075	0.574793
TP263	Meadow	95.7117	34.3178	3	32-35	4000-5000	0.106	0.655	0.737	405	0.417957	-2.97917	14.4583	37.5	-23.5	12.5562	0.022181	2.81667	0.654003	8.475	0.199643	2.07709
TP264	Meadow	97.2158	30.413	3	29-32	4000-5000	0.15	1.291	0.595	583	0.537823	2.375	15.2167	32.9	-15.9	12.7879	0.0225903	2.64167	0.654147	7.97888	0.616405	7.97888
TP265	Meadow	93.7711	29.8172	3	29-32	3000-4000	0.23	1.43	0.671	560	0.456398	6.8875	11.2917	28	-8.5	14.591	0.0257755	1.81667	0.65461	5.27	0.293733	2.88623
TP266	Meadow	95.1073	34.1017	3	32-35	4000-5000	0.117	0.644	0.563	432	0.530713	-4.7375	13.5083	37.1	-25.2	12.0526	0.0212913	3.075	0.654894	7.26	0.961048	13.6295
TP267	Meadow	95.4761	34.2028	3	32-35	4000-5000	0.117	0.47	0.634	410	0.425753	-2.75833	14.0833	36.8	-22.8	12.5403	0.0221528	2.725	0.654894	7.308	0.274	3.669
TP268	Meadow	97.33	33.111	3	32-35	3000-4000	0.16	0.876	0.617	506	0.496078	1.1125	14.5083	35.4	-18.4	13.3794	0.0236351	2.10833	0.655377	6.41	0.439534	4.4728
TP269	Meadow	96.8765	34.2546	3	32-35	4000-5000	0.03	0.441	0.538	460	0.552885	-5.19167	14.2	37.8	-26.5	12.2448	0.0216308	3.075	0.655852	7.99667	0.396134	4.82119
TP270	Meadow	95.45	31.46	3	29-32	684-1000	0.52	1.281	0.62	606	0.60479	1.6125	12.9583	33.1	-16.1	13.2295	0.0233704	2.375	0.65589	7.175	0.657513	5.09062
TP271	Meadow	95.3514	31.5094	3	29-32	4000-5000	0.349	0.857	0.784	616	0.701595	-0.241667	12.4333	33.5	-18.1	12.5853	0.0222324	2.55833	0.655897	6.20333	0.172534	2.25107
TP272	Meadow	95.6883	34.5428	3	32-35	4000-5000	0.063	0.372	0.605	359	0.366701	-3.00833	14.2167	37.6	-23.6	12.5807	0.0222243	3.05833	0.65636	6.25667	0.307004	2.86171
TP273	Meadow	95.6572	31.3722	3	29-32	3000-4000	0.279	1.139	0.475	589	0.554614	2.80417	12.3417	32.5	-14.3	13.4054	0.0236811	2.18333	0.656423	7.47333	0.338502	3.36544
TP274	Meadow	97.6	34.0669	3	32-35	4000-5000	0.035	0.284	0.773	489	0.656376	-6.07917	13.2917	37.5	-27.1	12.5476	0.0221658	3.39167	0.656511	6.44333	0.297711	2.70526
TP275	Meadow	97.294	32.923	3	32-35	3000-4000	0.288	1.766	0.644	482	0.432287	3.49583	14.0583	34.7	-15.4	13.9468	0.0246375	1.84167	0.656806	8.24333	0.0529344	0.404945
TP276	Meadow	94.3422	31.2336	3	29-32	3000-4000	0.31	0.676	0.624	606	0.502071	4.02917	12.6083	32.6	-13.8	13.6892	0.0241824	2.125	0.657024	5.89667	0.269971	2.99087
TP277	Meadow	96.876	33.061	3	32-35	3000-4000	0.129	0.91	0.692	515	0.479516	1.23333	14.65	35.4	-18.4	13.3675	0.0236142	2.20833	0.657444	5.82	0.375848	3.6961
TP278	Meadow	95.6147	31.602	3	29-32	4000-5000	0.35	0.392	0.721	629	0.856948	-2.3375	11.8583	35.1	-21.1	12.1128	0.0213977	2.88333	0.657512	9.24318	0.68829	9.24318
TP279	Meadow	95.2666	33.6572	3	32-35	4000-5000	0.036	0.537	0.715	519	0.740371	-5.5875	12.575	35.8	-24.9	11.845	0.0209246	3.29167	0.657645	6.46333	1.34739	16.2987
TP280	Meadow	94.5339	31.6989	3	29-32	4000-5000	0.261	1.044	0.701	622	0.620758	0.804167	12.9417	33.9	-17.7	12.8696	0.0227346	2.39167	0.657776	6.74	0.375361	3.58427
TP281	Meadow	97.155	33.776	3	32-35	4000-5000	0.153	0.436	0.734	512	0.590542	-4.15	14.9	39	-26.3	12.4474	0.0219887	2.81667	0.657867	7.2925	0.79357	11.3702
TP282	Meadow	96.734	32.758	3	32-35	4000-5000	0.333	0.968	0.687	566	0.661215	-1.12917	13.4083	34.7	-20.3	12.6944	0.0224252	2.61667	0.657964	6.19333	0.84378	10.2379
TP283	Meadow	95.6629	33.7751	3	32-35	4000-5000	0.086	0.707	0.747	456	0.452381	-1.85417	14.8083	37.4	-22.5	12.5979	0.0222546	2.83333	0.657965	7.50333	0.281218	2.94331
TP284	Meadow	96.9675	30.7003	3	29-32	4000-5000	0.028	1.004	0.778	582	0.581419	1.38333	14.9833	33.6	-17.3	12.6427	0.0223337	2.725	0.657976	6.26667	0.515493	6.63576
TP285	Meadow	96.5506	34.0364	3	32-35	4000-5000	0.173	0.553	0.6	444	0.466387	-2.60417	13.925	36.9	-23	12.8505	0.0227009	2.64167	0.658506	8.125	0.490577	4.84831
TP286	Meadow	96.561	31.966	3	29-32	4000-5000	0.208	1.394	0.712	560	0.540541	1.72917	14.475	34.1	-17.1	12.9045	0.0227963	2.39167	0.658713	7.76333	0.600914	6.40426
TP287	Meadow	96.358	32.526	3	32-35	3000-4000	0.163	1.656	0.722	529	0.480472	2.0875	14.5083	35	-17.3	13.2917	0.0234802	2.125	0.65953	6.11	0.519443	5.31589
TP288	Meadow	96.4894	31.1317	3	29-32	4000-5000	0.296	1.259	0.707	597	0.690972	0.391667	12.8167	31.8	-16.9	12.6869	0.0224119	2.74167	0.659732	5.23	0.510467	6.14085
TP289	Meadow	97.3586	30.7786	3	29-32	3000-4000	0.169	1.215	0.783	558	0.43937	8.04583	14.875	32.5	-9.7	14.7795	0.0261086	1.81667	0.659956	6.75333	0.070844	0.485493
TP290	Meadow	96.9486	31.0822	3	29-32	4000-5000	0.382	0.891	0.744	593	0.774151	-0.683333	12.2167	31.2	-17.6	12.2045	0.0215597	2.99167	0.659997	6.46333	0.733399	8.70176
TP291	Meadow	96.529	32.199	3	32-35	3000-4000	0.261	0.496	0.625	529	0.466902	2.95417	14.275	33.8	-15.6	13.3902	0.0236543	2.2	0.660418	5.95667	0.40677	4.04628
TP292	Meadow	96.4418	31.4086	3	29-32	3000-4000	0.17	1.104	0.649	568	0.554688	2.45	13.55	32.3	-15.4	13.2313	0.0233736	2.35833	0.660467	11.3464	0.786298	11.3464
TP293	Meadow	94.7437	33.1421	3	32-35	4000-5000	0.17	0.817	0.632	493	0.51623	-1.525	14.05	36.6	-21.7	12.5638	0.0221945	2.60833	0.660647	7.57667	0.838422	11.4318
TP294	Meadow	96.8109	33.7991	3	32-35	4000-5000	0.112	0.447	0.744	492	0.528464	-3	14.6667	37.2	-23.9	12.6072	0.0222711	2.775	0.660875	5.32333	0.411626	4.10527
TP295	Meadow	96.327	32.263	3	32-35	4000-5000	0.281	0.915	0.723	547	0.526468	1.9375	13.6583	33.4	-16.4	13.1738	0.023272	2.23333	0.661638	8.06	0.484248	5.14019
TP296	Meadow	96.3625	33.2564	3	32-35	4000-5000	0.036	0.845	0.743	531	0.574054	-1.675	14.35	36.1	-21.9	12.6092	0.0222747	2.55	0.662123	7.86	0.586916	6.85415
TP297	Meadow	97.2614	31.4847	3	29-32	3000-4000	0.291	1.284	0.405	514	0.430126	5.50833	14	32.4	-12.2	14.1204	0.0249442	1.875	0.662286	7.30333	0.542382	6.45299
TP298	Meadow	97.1697	31.2397	3	29-32	3000-4000	0.172	1.569	0.764	510	0.397506	6.775	14.8	32.7	-11.3	14.2891	0.0252422	1.81667	0.662507	7.42	0.256039	3.04064
TP299	Meadow	94.277	33.187	3	32-35	4000-5000	0.047	0.525	0.741	482	0.521081	-2.42917	14.425	36.9	-22.9	12.2306	0.0216059	2.79167	0.662599	8.56	0.0971459	0.904436
TP300	Meadow	94.98	32.9949	3	32-35	4000-5000	0.332	0.636	0.688	517	0.572536	-1.55	13.2667	35.8	-21.2	12.5441	0.0221596	2.50833	0.66314	7.66333	0.511437	5.42558
TP301	Meadow	96.1884	33.6328	3	32-35	4000-5000	0.07	0.887	0.731	512	0.603062	-3.52917	13.6083	36.2	-23.5	12.4296	0.0219573	2.70833	0.664087	6.28	1.55484	20.6023
TP302	Meadow	92.0217	33.7217	3	32-35	4000-5000	0.071	0.33	0.654	335	0.341837	-4.52083	14.4583	37.3	-24.8	11.8635	0.0209573	3.68333	0.664451	8.47	0.38739	4.9628
TP303	Meadow	93.355	29.8844	3	29-32	3000-4000	0.397	1.314	0.747	507	0.381777	6.56667	12.35	29.4	-9.6	14.207	0.0250972	2.025	0.664528	5.65	0.15328	2.1247
TP304	Meadow	91.6342	33.9744	3	32-35	4000-5000	0.021	0.196	0.671	322	0.348862	-5.725	13.85	36.7	-25.4	11.6548	0.0205885	3.85	0.664621	8.485	0.107775	0.925927
TP305	Meadow	95.2843	33.2492	3	32-35	4000-5000	0.216	0.551	0.807	532	0.679438	-3.62083	12.6083	35.7	-23.1	12.1693	0.0214975	2.89167	0.664772	7.84	0.183204	1.98911
TP306	Meadow	94.3058	31.8389	3	29-32	4000-5000	0.217	1.004	0.614	624	0.705085	-1.3	12.5333	34.8	-20	12.3479	0.0218129	2.58333	0.665314	5.06	0.585309	9.51695
TP307	Meadow	95.7806	32.3051	3	32-35	4000-5000	0.021	1.026	0.703	585	0.670103	-1.10417	13.5083	34.1	-19.9	12.2335	0.0216109	2.65	0.665545	5.01667	0.349628	4.60922
TP308	Meadow	93.49	30.055	3	29-32	3000-4000	0.292	1.197	0.781	543	0.487871	4.3125	11.325	29.2	-11.9	13.8869	0.0245316	2.01667	0.665846	5.49	0.206523	2.5017
TP309	Meadow	95.407	32.348	3	32-35	4000-5000	0.133	0.94	0.717	553	0.527169	1.05	13.85	34.8	-18	12.907	0.0228007	2.31667	0.665941	5.78	0.387649	4.92328
TP310	Meadow	93.8297	31.2639	3	29-32	4000-5000	0.278	1.166	0.649	668	0.708378	-0.516667	12.8	33.4	-18.9	12.7246	0.0224785	2.68333	0.666297	7.04667	0.0756249	0.565382
TP311	Meadow	92.5053	32.9464	3	32-35	4000-5000	0.045	0.34	0.713	437	0.509918	-5.3375	13.2917	36	-24.9	11.5789	0.0204545	3.45	0.667889	8.04333	0.26853	3.13968
TP312	Meadow	91.88	33.3167	3	32-35	4000-5000	0.054	0.177	0.77	374	0.385965	-4.36667	13.65	36.2	-23.8	11.8331	0.0209036	3.55833	0.668469	6.50333	0.129733	1.18216
TP313	Meadow	92.1039	32.9161	3	32-35	5000-6000	0.035	0.343	0.668	443	0.596231	-7.0625	12.3583	35.8	-26.1	11.2205	0.0198214	3.8	0.668732	8.23	0.0897854	0.747477
TP314	Meadow	95.6162	33.0187	3	32-35	4000-5000	0.28	0.636	0.765	536	0.591611	-1.18333	13.4333	35.3	-20.7	12.6613	0.0223665	2.60833	0.669054	7.81	0.575392	6.60263
TP315	Meadow	93.8292	31.4803	3	29-32	4000-5000	0.244	1.137	0.802	660	0.728477	-1.79167	12.65	33.4	-20	12.4195	0.0219395	2.96667	0.66908	5.24333	0.551576	7.30713
TP316	Meadow	95.621	32.797	3	32-35	3000-4000	0.326	0.691	0.763	509	0.505964	1.04583	13.075	34.7	-18	13.2347	0.0233796	2.09167	0.669307	5.6	0.248361	2.60532
TP317	Meadow	95.13	32.744	3	32-35	4000-5000	0.172	0.878	0.799	542	0.550254	-0.554167	14.2083	36.1	-20.5	12.5813	0.0222252	2.51667	0.669467	6.22667	0.0790322	0.744075
TP318	Meadow	91.8517	32.7439	3	32-35	4000-5000	0.107	0.199	0.635	424	0.47216	-5.2375	12.575	35.9	-24.8	11.5737	0.0204453	3.69167	0.671623	8.79333	0.0444573	0.312322
TP319	Meadow	93.6817	32.0242	3	32-35	4000-5000	0.185	1.132	0.718	567	0.514986	0.116667	14.0333	35	-19.3	13.0697	0.023088	2.85	0.671748	8.43333	0.215332	2.40473
TP320	Meadow	91.4819	32.7633	3	32-35	4000-5000	0.077	0.352	0.666	408	0.415479	-4.31667	12.9333	36.1	-24	11.7262	0.0207148	3.95833	0.672938	8.96667	0.0299609	0.215858
TP321	Meadow	93.6817	31.7669	3	29-32	4000-5000	0.019	0.934	0.751	588	0.504721	1.625	13.6833	34.7	-17.6	13.1066	0.0231532	2.36667	0.67378	4.8	0.545972	7.58454
TP322	Meadow	93.53	31.85	3	29-32	684-1000	0.29	0.737	0.691	598	0.661504	-2.0125	12.775	35	-21.1	12.6108	0.0222775	2.81667	0.673787	6.60625	0.763196	4.94622
TP323	Meadow	93.5147	31.8709	3	29-32	4000-5000	0.14	0.757	0.775	590	0.622363	-1.5375	13.2917	35.4	-21	12.2453	0.0216317	2.76667	0.675195	10.651	0.766182	10.651
TP324	Meadow	93.2717	31.9308	3	29-32	4000-5000	0.022	0.556	0.653	561	0.589905	-2.03333	13.3333	35.8	-21.7	12.1758	0.021509	2.78333	0.676162	6.66667	0.452414	5.87593
TP325	Meadow	93.2267	32.0989	3	32-35	4000-5000	0.022	0.986	0.88	517	0.473443	-0.0458334	13.975	35.6	-19.7	12.6839	0.0224066	2.64167	0.676317	6.69333	0.347722	4.7692
TP326	Meadow	93.1583	30.6017	3	29-32	4000-5000	0.208	0.814	0.781	652	0.702586	-0.720833	12.2417	32.5	-18.8	12.3473	0.021812	2.625	0.677121	6.93	0.98368	12.6949
TP327	Meadow	93.2058	31.4808	3	29-32	4000-5000	0.07	1.103	0.728	592	0.561137	-0.0291666	13.375	34.7	-19.1	12.7916	0.0225968	2.55	0.677992	6.11667	0.270133	2.45088
TP328	Meadow	91.9478	32.3086	3	32-35	4000-5000	0.023	0.154	0.683	431	0.423795	-3.24583	13.8083	36.1	-23.3	11.9519	0.0211135	3.69167	0.679448	6.71667	0.179947	2.30072
TP329	Meadow	92.2056	32.2692	3	32-35	4000-5000	0.333	0.429	0.69	443	0.436884	-2.94167	13.9667	35.9	-23	11.9675	0.021141	3.44167	0.679686	6.67667	0.2592	3.27842
TP330	Meadow	92.5506	32.0917	3	32-35	4000-5000	0.028	0.546	0.662	480	0.498442	-3.15833	14.1167	36.5	-23.6	11.8779	0.0209827	3.24167	0.679703	7.308	0.274	3.669
TP331	Meadow	92.0497	31.7114	3	29-32	4000-5000	0.025	0.542	0.653	435	0.402405	-1.7375	14.4583	36.1	-21.9	12.1458	0.0214559	3.23333	0.690827	6.91667	0.379522	4.72426
TP332	Meadow	91.3192	32.1197	3	32-35	4000-5000	0.025	0.479	0.633	427	0.392463	-2.44167	13.2333	35.5	-21.9	12.0016	0.0212013	3.79167	0.691849	8.49667	0.281057	3.13637
TP333	Meadow	92.7358	30.7608	3	29-32	4000-5000	0.034	0.738	0.569	577	0.641824	-2.725	13.7	34.8	-22.3	11.7237	0.0207103	3.16667	0.692065	6.85667	0.441587	6.06474
TP334	Meadow	92.5544	31.1425	3	29-32	4000-5000	0.065	0.764	0.666	534	0.571734	-2.77083	13.5917	35.3	-22.3	11.7454	0.0207487	3.11667	0.693588	7.16333	0.516081	7.92513
TP335	Meadow	92.5744	29.8692	3	29-32	4000-5000	0.054	1.111	0.724	432	0.368915	1.74167	13.95	31.9	-16.6	12.9049	0.022797	2.58333	0.694164	5.35333	0.344098	4.47498
TP336	Meadow	92.01	31.64	3	29-32	684-1000	0.15	0.683	0.65	429	0.388235	-1.39583	14.525	36.2	-21.6	12.529	0.0221328	3.26667	0.694692	6.965	0.822455	5.26822
TP337	Meadow	91.7783	31.6017	3	29-32	4000-5000	0.037	0.835	0.755	422	0.357022	-0.883333	14.85	36.4	-21.1	12.257	0.0216524	3.41667	0.695386	6.38	0.44781	4.87218
TP338	Meadow	91.7194	31.7197	3	29-32	4000-5000	0.037	0.988	0.715	426	0.382749	-1.55833	14.2	35.6	-21.3	12.1757	0.0215087	3.36667	0.695386	7.68333	0.819293	10.2523
TP339	Meadow	92.0614	31.3053	3	29-32	4000-5000	0.029	0.557	0.551	439	0.377148	-0.275	14.55	36	-20.2	12.4276	0.0219537	3.025	0.698229	6.36333	0.200023	1.76573
TP340	Meadow	91.7736	31.1744	3	29-32	4000-5000	0.079	0.805	0.662	435	0.393665	-1.175	14.0833	35.4	-20.7	12.8548	0.0227084	3.25833	0.703186	5.81667	0.777092	10.0174
TP341	Meadow	91.3369	31.5186	3	29-32	4000-5000	0.022	0.519	0.719	430	0.377524	-1.25417	14.075	34.9	-20.5	12.0634	0.0213104	3.49167	0.706798	6.24	0.240358	2.52022
TP342	Meadow	92.1439	29.7064	3	29-32	4000-5000	0.098	0.906	0.749	378	0.310345	1.48333	14.55	32.3	-17.3	12.7824	0.0225805	2.825	0.708844	5.47	0.426847	6.12496
TP343	Meadow	92.1314	29.2908	3	29-32	3000-4000	0.239	1.204	0.582	340	0.226516	6.09167	14.3833	32	-12.2	13.8772	0.0245145	2.40833	0.709726	8.69667	0.0596186	0.594587
TP344	Meadow	91.89	29.9906	3	29-32	3000-4000	0.266	1.348	0.75	398	0.278322	4.42917	13.9583	32.9	-14.2	13.3719	0.0236219	2.55	0.711547	5.98667	0.12686	1.29199
TP345	Meadow	91.9989	29.9908	3	29-32	4000-5000	0.198	1.332	0.81	401	0.330313	1.60833	13.2833	32.4	-16.8	12.9937	0.0229538	2.725	0.711547	5.80667	0.344133	3.83736
TP346	Meadow	91.6061	30.7789	3	29-32	4000-5000	0.04	0.509	0.523	432	0.378615	-0.679167	14.4083	35.2	-20.2	12.1425	0.0214502	3.3	0.713131	6.62667	0.279828	3.54629
TP347	Meadow	88.6911	31.0983	3	29-32	4000-5000	0.066	0.471	0.658	373	0.2984	0.504167	12.425	33	-16.8	11.9911	0.0211827	3.75	0.719418	8.38333	0.12666	2.01398
TP348	Meadow	91.7006	29.8281	3	29-32	3000-4000	0.14	0.986	0.69	388	0.25097	5.27083	14.6417	33.2	-13.5	13.531	0.0239029	2.76667	0.72066	5.88333	0.116637	1.05374
TP349	Meadow	88.8289	30.8594	3	29-32	4000-5000	0.125	1.029	0.614	381	0.290618	0.954167	13.8917	34.1	-17.2	11.9993	0.0211972	3.25	0.72194	8.74333	0.0579189	0.610183
TP350	Meadow	91.1264	30.5333	3	29-32	4000-5000	0.117	1.099	0.586	421	0.306405	2.5	14.6833	34.4	-16.8	12.7299	0.0224878	3.06667	0.722451	7.75	1.12794	14.8345
TP351	Meadow	89.0472	30.7731	3	29-32	4000-5000	0.036	0.642	0.768	380	0.301827	0.2625	13.6917	33.9	-18.1	11.873	0.0209741	3.40833	0.725646	7.81	0.228244	2.36591
TP352	Meadow	91.0411	30.355	3	29-32	4000-5000	0.072	0.933	0.699	417	0.316629	2.42917	14.125	33.3	-16.3	12.8761	0.0227461	2.84167	0.725941	6.06667	0.339568	5.18411
TP353	Meadow	91.3133	29.6536	3	29-32	3000-4000	0.114	0.987	0.717	400	0.253004	6.3625	14.425	32.3	-11.9	13.583	0.0239948	2.69167	0.729258	6.67667	0.126171	1.21384
TP354	Meadow	85.3396	28.9217	3	26-29	4000-5000	0.23	0.961	0.682	357	0.318182	3.08333	15.2667	31.1	-13.6	12.5375	0.022148	3.06667	0.729919	8.46667	0.172799	1.36648
TP355	Meadow	90.5669	30.1344	3	29-32	4000-5000	0.074	1.019	0.831	378	0.296238	1.03333	14.4833	33.7	-17.7	12.3298	0.021781	3.34167	0.730081	6.37333	0.382116	5.66749
TP356	Meadow	85.4322	29.0455	3	29-32	4000-5000	0.084	0.809	0.79	312	0.290774	1.35	14.6667	31.2	-15.2	12.0754	0.0213316	3.35833	0.732334	6.55333	0.0956977	0.861507
TP357	Meadow	88.5975	28.2297	3	26-29	4000-5000	0.129	0.967	0.431	269	0.238687	-0.104167	16.1417	33.1	-18.8	11.8479	0.0209297	3.475	0.73417	7.63333	0.151335	1.5062
TP358	Meadow	81.8419	30.712	3	29-32	4000-5000	0.08	0.673	0.582	358	0.351325	-0.4875	14.9583	34.1	-18.5	11.9693	0.0211441	3.38333	0.734453	7.67667	0.0649712	0.630274
TP359	Meadow	82.5849	30.5327	3	29-32	4000-5000	0.085	0.786	0.748	276	0.29393	-1.55417	14.525	34.6	-19.9	11.7613	0.0207767	3.3	0.735346	8.88	0.165805	1.60542
TP360	Meadow	96.0972	29.7481	3	29-32	3000-4000	0.109	1.019	0.538	413	0.273148	5.825	14.4667	32.4	-12.4	13.5115	0.0238686	2.59167	0.735735	4.85	0.446339	5.63767
TP361	Meadow	81.8916	31.303	3	29-32	5000-6000	0.109	0.501	0.818	205	0.209611	-3.50417	14.6917	35.9	-22.2	11.4069	0.0201507	3.61667	0.736278	6.53333	0.0739311	0.823236
TP362	Meadow	90.45	29.2561	3	29-32	3000-4000	0.077	1.318	0.811	384	0.251145	7.01667	15.0167	32.2	-11	13.7596	0.0243068	2.5	0.736488	8.49667	0.0888349	1.0139
TP363	Meadow	89.1814	28.5431	3	26-29	4000-5000	0.107	0.996	0.787	233	0.199828	-0.316667	15.2167	33.1	-19.1	12.0274	0.0212468	3.275	0.738091	8.19333	0.192688	1.91243
TP364	Meadow	82.5548	31.3987	3	29-32	4000-5000	0.084	0.52	0.616	155	0.142989	-1.72083	15.375	36.1	-20.5	11.7013	0.0206707	3.675	0.738244	6.23	0.0839966	0.689167
TP365	Meadow	89.2672	30.3642	3	29-32	5000-6000	0.024	0.577	0.846	333	0.297587	-1.59167	14.3833	34.1	-20.5	11.504	0.0203221	4.01667	0.738303	6.19	0.113635	1.33259
TP366	Meadow	87.7007	28.482	3	26-29	4000-5000	0.06	0.892	0.593	501	0.399203	3.89583	14.9917	31.4	-13.1	12.925	0.0228324	2.8	0.738355	8.85667	0.0483883	0.611075
TP367	Meadow	87.8769	28.3269	3	26-29	4000-5000	0.06	1.518	0.813	497	0.396648	3.75417	14.3083	30.7	-13	12.8766	0.0227469	2.84167	0.738355	8.85667	0.0483883	0.611075
TP368	Meadow	89.6722	28.5664	3	26-29	4000-5000	0.191	0.577	0.713	260	0.200308	1.8875	15.1083	33	-16.7	12.7161	0.0224635	3.05833	0.738418	9.02667	0.063821	0.557302
TP369	Meadow	84.5042	30.1986	3	29-32	4000-5000	0.088	0.708	0.774	188	0.179218	-0.691667	14.65	33.1	-18.4	11.6928	0.0206557	3.7	0.73859	7.33333	0.0445686	0.409573
TP370	Meadow	89.8519	29.7575	3	29-32	4000-5000	0.048	0.848	0.813	304	0.268314	-0.704167	14.625	32.9	-19.4	11.8368	0.0209101	3.525	0.739764	5.93333	0.483829	6.73644
TP371	Meadow	90.3839	28.8653	3	26-29	4000-5000	0.147	0.809	0.844	292	0.232114	1.59583	14.9417	32.4	-16.9	12.3024	0.0217326	3.075	0.740042	7.73	0.861045	11.2676
TP372	Meadow	88.2642	30.1647	3	29-32	5000-6000	0.17	0.384	0.674	263	0.245794	-1.88333	13.8333	32.7	-19.8	11.3832	0.0201089	3.875	0.740127	7.19333	0.117267	1.31905
TP373	Meadow	89.9683	29.6194	3	29-32	4000-5000	0.221	0.52	0.782	337	0.263076	2.00833	14.1667	32.7	-16.6	12.7399	0.0225055	2.95	0.741309	5.64	0.271694	10.9319
TP374	Meadow	85.5411	30.0914	3	29-32	5000-6000	0.05	0.442	0.833	164	0.169421	-2.92917	14.6583	32.9	-20.6	11.0877	0.0195868	4.08333	0.743508	7.94667	0.100303	1.15998
TP375	Meadow	88.2683	29.2111	3	29-32	4000-5000	0.039	0.77	0.533	403	0.29874	4.65	14.9333	32.6	-13.2	12.5348	0.0221431	2.76667	0.743588	8.39	0.0677566	0.655615
TP376	Meadow	89.1303	29.6981	3	29-32	4000-5000	0.13	1.012	0.745	399	0.276507	4.24583	15.1917	33.7	-14.6	13.119	0.0231752	2.86667	0.743857	7.48667	0.090015	3.42953
TP377	Meadow	85.7311	29.7496	3	29-32	5000-6000	0.085	0.687	0.752	197	0.206067	-1.89167	12.2	30	-18.5	11.2925	0.0199486	3.96667	0.7442	7.49333	0.185454	2.05779
TP378	Meadow	86.1344	29.4582	3	29-32	4000-5000	0.04	0.614	0.649	241	0.2181	0.470833	14.9583	32.2	-16.8	11.7822	0.0208137	3.48333	0.7443	7.50667	0.112183	1.11315
TP379	Meadow	89.0772	29.3214	3	29-32	3000-4000	0.224	0.617	0.701	400	0.276625	5.7	15.3167	34.1	-13.3	13.4852	0.0238222	2.65833	0.74505	8.68	0.0840494	0.846538
TP380	Meadow	86.3128	29.5467	3	29-32	5000-6000	0.05	0.866	0.687	222	0.203857	-0.345833	14.5083	31.9	-17.5	11.5753	0.0204482	3.66667	0.746926	8.52333	0.0553249	0.59139
TP381	Meadow	86.6716	29.5887	3	29-32	4000-5000	0.032	0.695	0.722	242	0.210252	0.5375	14.4583	31.7	-16.6	11.9511	0.021112	3.35833	0.747364	7.67	0.0499381	0.47925
TP382	Meadow	86.9286	30.0467	3	29-32	5000-6000	0.046	0.843	0.789	200	0.174978	-1.15	14.9667	33.3	-19.3	11.5112	0.020335	3.79167	0.747811	7.95667	0.0551803	0.696932
TP383	Meadow	88.3203	29.5056	3	29-32	4000-5000	0.121	1.026	0.748	334	0.256135	2.58333	15.1	33.3	-15.7	12.5623	0.0221918	3.15	0.748361	6.57	0.153152	2.12794
TP384	Meadow	88.3842	29.8275	3	29-32	5000-6000	0.121	0.441	0.788	258	0.251217	-1.92917	13.2583	31.7	-19.6	11.5511	0.0204054	3.48333	0.748361	6.80333	0.228256	3.49658
TP385	Meadow	87.4644	29.8513	3	29-32	4000-5000	0.33	0.895	0.745	288	0.231698	1.53333	13.4333	31.5	-15.3	12.5344	0.0221424	3	0.74915	6.87333	0.108202	1.07492
TP386	Steppe	101.678	36.639	3	35-38	2000-3000	0.205333	1.223	0.729	386	0.313312	4.825	13.8	38.7	-16.7	16.0616	0.0283734	2.35833	0.529129	8.29667	0.132011	1.29733
TP387	Steppe	101.127	36.581	3	35-38	2000-3000	0.118	1.076	0.654	431	0.361881	3.20833	14.3	39.1	-18.6	15.5359	0.0274446	2.40833	0.548888	8.51667	0.304483	3.17202
TP388	Steppe	101.406	35.839	3	35-38	2000-3000	0.174667	1.346	0.664	432	0.339089	5.24167	14.4	39.4	-16.5	15.7542	0.0278304	2.31667	0.556424	6.93667	0.0681123	0.564904
TP389	Steppe	100.528	37.122	3	35-38	3000-4000	0.163	0.429	0.432	425	0.391344	-0.245833	14.725	39.4	-22.4	14.2683	0.0252054	3.14167	0.557002	7.91667	0.44835	4.44619
TP390	Steppe	100.98	36.327	3	35-38	3000-4000	0.117333	0.359	0.662	466	0.441288	0.341667	14.6833	38.9	-21.5	14.1282	0.024958	2.89167	0.557174	6.47	0.430857	4.66405
TP391	Steppe	100.267	37.82	3	35-38	3000-4000	0.157	0.553	0.888	434	0.532515	-2.60417	14.175	38.6	-24.1	13.6023	0.024029	3.61667	0.559333	7.26667	0.206277	2.11168
TP392	Steppe	99.2368	38.7102	3	38-41	2000-3000	0.1825	0.58	0.576	354	0.385621	-2.11667	14.5	40.8	-24.1	14.9184	0.0263538	3.08333	0.566983	7.94	0.512857	4.26555
TP393	Steppe	99.6003	38.7026	3	38-41	2000-3000	0.1825	0.405	0.741	355	0.319532	-0.45	14.3667	41	-22.2	15.8311	0.0279662	2.85833	0.566983	6.08333	0.479474	4.17059
TP394	Steppe	100.118	37.212	3	35-38	3000-4000	0.182333	0.611	0.665	391	0.337943	0.15	13.9167	37.5	-20.7	14.3471	0.0253446	2.975	0.567504	8.23333	0.390623	3.43553
TP395	Steppe	99.708	37.109	3	35-38	3000-4000	0.15	0.307	0.4	330	0.267206	0.308333	14.65	39.3	-21.3	14.5316	0.0256706	3.11667	0.578455	8.32667	0.398244	3.33618
TP396	Steppe	96.1383	39.6217	3	38-41	2000-3000	0.076	0.124	0.693	114	0.0834553	2.56667	15.7667	44.6	-20.7	15.5419	0.0274553	3.29167	0.57882	8.17667	0.105517	0.850805
TP397	Steppe	95.6951	39.5221	3	38-41	3000-4000	0.041	0.184	0.61	123	0.101906	1.05417	15.7917	42.6	-21.3	14.7747	0.0261	3.4	0.580813	7.36667	0.116713	1.08116
TP398	Steppe	100.863	35.426	3	35-38	3000-4000	0.14	0.85	0.721	461	0.397414	1.69583	16.1917	41	-21.8	14.4678	0.0255578	2.50833	0.580955	7.94	0.261034	2.48438
TP399	Steppe	99.228	35.299	3	35-38	4000-5000	0.348	0.444	0.625	391	0.485714	-4.49167	12.6833	37.4	-25	12.5776	0.0222188	3.4	0.625024	6.25667	0.278954	4.00336
TP400	Steppe	98.249	35.638	3	35-38	3000-4000	0.269667	0.408	0.892	249	0.213734	0.025	13.5667	38.7	-20.7	13.9053	0.0245643	2.93333	0.635629	7.91333	0.0604077	0.498208
TP401	Steppe	98.295	35.153	3	35-38	4000-5000	0.218667	0.264	0.79	307	0.313265	-2.79583	13.625	37.9	-23.7	12.9427	0.0228637	3.075	0.639993	8.29	0.116363	1.26731
TP402	Steppe	93.1189	35.0136	3	35-38	4000-5000	0.198333	0.481	0.93	305	0.364397	-6.275	13.6	35.4	-25.1	12.1407	0.021447	3.84167	0.64497	8.73	0.0341629	0.331815
TP403	Steppe	92.8831	34.9044	3	35-38	4000-5000	0.0826667	0.195	0.923	268	0.265873	-4.42917	14.6583	37.1	-24.4	12.1912	0.0215362	3.525	0.64823	8.21333	0.0482407	0.372858
TP404	Steppe	92.6772	34.5147	3	32-35	4000-5000	0.113872	0.376	0.811	295	0.309549	-4.84167	14.9167	37.2	-24.9	11.9336	0.0210811	3.61667	0.652054	8.68667	0.160103	1.56012
TP405	Steppe	92.5483	34.1947	3	32-35	4000-5000	0.0896667	0.34	0.918	280	0.256645	-3.275	15.65	39.1	-24.4	12.3183	0.0217608	3.65	0.656687	7.68667	0.0376154	0.274817
TP406	Steppe	92.2525	34.1594	3	32-35	4000-5000	0.075	0.425	0.915	278	0.264008	-3.84167	15.3667	38.6	-24.7	12.2079	0.0215657	3.825	0.657	7.10667	0.0319752	0.263144
TP407	Steppe	91.7731	34.1833	3	32-35	4000-5000	0.0856667	0.374	0.639	285	0.278592	-4.4625	14.8917	38.1	-25	11.9889	0.0211788	3.50833	0.661262	8.69667	0.073108	0.632929
TP408	Steppe	89.0731	33.3439	3	32-35	5000-6000	0.168	0.345	0.924	301	0.324353	-5.70833	13.0167	36	-24.7	11.4853	0.0202892	4.29167	0.665006	8.69333	0.103805	0.855027
TP409	Steppe	88.4497	33.2572	3	32-35	5000-6000	0.153	0.509	0.831	265	0.253346	-4.65	13.7167	37.2	-24.2	11.3823	0.0201073	4.20833	0.665758	8.50667	0.109281	1.00527
TP410	Steppe	88.6619	33.03	3	32-35	4000-5000	0.168	0.544	0.955	287	0.250655	-2.97083	13.7417	36.1	-22	11.7153	0.0206955	4.13333	0.671546	8.3	0.185043	1.58867
TP411	Steppe	88.0506	32.595	3	32-35	4000-5000	0.15	0.392	0.827	273	0.234536	-2.3375	13.8583	36.7	-21.6	11.7585	0.0207718	3.325	0.674508	8.69333	0.069799	0.539258
TP412	Steppe	88.4975	32.75	3	32-35	5000-6000	0.188333	0.199	0.91	298	0.274654	-3.35833	13.4167	36.1	-22.3	12.8271	0.0226595	3.775	0.674917	6.06333	0.384165	3.94972
TP413	Steppe	86.5817	32.9089	3	32-35	4000-5000	0.0679719	0.698	0.911	149	0.111946	-0.779167	12.9083	36.3	-19.5	12.2306	0.0216058	3.675	0.677237	8.75667	0.0800933	0.582153
TP414	Steppe	99.384	35.754	3	35-38	3000-4000	0.143	0.287	0.792	345	0.334627	-1.62917	14.475	38	-22.6	13.2986	0.0234924	3.09167	0.617576	8.55333	0.0979792	1.01175
TP415	Steppe	99.228	35.299	3	35-38	4000-5000	0.348	0.444	0.625	391	0.485714	-4.49167	12.6833	37.4	-25	12.5776	0.0222188	3.4	0.625024	6.25667	0.278954	4.00336
TP416	Steppe	98.249	35.638	3	35-38	3000-4000	0.269667	0.408	0.892	249	0.213734	0.025	13.5667	38.7	-20.7	13.9053	0.0245643	2.93333	0.635629	7.91333	0.0604077	0.498208
TP417	Steppe	98.295	35.153	3	35-38	4000-5000	0.218667	0.264	0.79	307	0.313265	-2.79583	13.625	37.9	-23.7	12.9427	0.0228637	3.075	0.639993	8.29	0.116363	1.26731
TP418	Steppe	102.716	36.213	3	35-38	2000-3000	0.221	1.235	0.722	403	0.348918	5.61667	12.2333	38.4	-15.2	16.1621	0.0285508	2.15833	0.518966	6.40667	0.0865626	1.03295
TP419	Steppe	102.195	36.6891	3	35-38	2000-3000	0.298	1.362	0.709	439	0.394784	2.59167	13	36.8	-17.9	16.4456	0.0290518	2.71667	0.521831	8.04667	0.195814	1.91134
TP420	Steppe	102.255	36.506	3	35-38	2000-3000	0.298	1.271	0.611	382	0.299843	6.65833	13.1833	39.6	-14.7	15.0891	0.0266554	1.95833	0.521831	6.04667	0.195814	1.91134
TP421	Steppe	102.579	35.829	3	35-38	1000-2000	0.49	1.237	0.633	413	0.328038	7.7375	12.4583	39.5	-13.4	17.0688	0.0301526	1.98333	0.528598	8.98333	0.0442926	0.464158
TP422	Steppe	101.778	36.739	3	35-38	2000-3000	0.205	1.223	0.729	386	0.313312	4.825	13.8	38.7	-16.7	16.0616	0.0283734	2.35833	0.529129	8.29667	0.132011	1.29733
TP423	Steppe	101.227	36.681	3	35-38	2000-3000	0.118	1.076	0.654	431	0.361881	3.20833	14.3	39.1	-18.6	15.5359	0.0274446	2.40833	0.548888	8.51667	0.304483	3.17202
TP424	Steppe	101.506	35.939	3	35-38	2000-3000	0.175	1.346	0.664	432	0.339089	5.24167	14.4	39.4	-16.5	15.7542	0.0278304	2.31667	0.556424	6.93667	0.0681123	0.564904
TP425	Steppe	100.628	37.222	3	35-38	3000-4000	0.163	0.429	0.432	425	0.391344	-0.245833	14.725	39.4	-22.4	14.2683	0.0252054	3.14167	0.557002	7.91667	0.44835	4.44619
TP426	Steppe	101.08	36.427	3	35-38	3000-4000	0.117	0.359	0.662	466	0.441288	0.341667	14.6833	38.9	-21.5	14.1282	0.024958	2.89167	0.557174	6.47	0.430857	4.66405
TP427	Steppe	100.367	37.92	3	35-38	3000-4000	0.157	0.553	0.888	434	0.532515	-2.60417	14.175	38.6	-24.1	13.6023	0.024029	3.61667	0.559333	7.26667	0.206277	2.11168
TP428	Steppe	99.3368	38.8102	3	38-41	2000-3000	0.183	0.58	0.576	354	0.385621	-2.11667	14.5	40.8	-24.1	14.9184	0.0263538	3.08333	0.566983	7.94	0.512857	4.26555
TP429	Steppe	99.7003	38.8026	3	38-41	2000-3000	0.183	0.405	0.741	355	0.319532	-0.45	14.3667	41	-22.2	15.8311	0.0279662	2.85833	0.566983	6.08333	0.479474	4.17059
TP430	Steppe	100.218	37.312	3	35-38	3000-4000	0.182	0.611	0.665	391	0.337943	0.15	13.9167	37.5	-20.7	14.3471	0.0253446	2.975	0.567504	8.23333	0.390623	3.43553
TP431	Steppe	99.808	37.209	3	35-38	3000-4000	0.15	0.307	0.4	330	0.267206	0.308333	14.65	39.3	-21.3	14.5316	0.0256706	3.11667	0.578455	8.32667	0.398244	3.33618
TP432	Steppe	96.2383	39.7217	3	38-41	2000-3000	0.076	0.124	0.693	114	0.0834553	2.56667	15.7667	44.6	-20.7	15.5419	0.0274553	3.29167	0.57882	8.17667	0.105517	0.850805
TP433	Steppe	95.7951	39.6221	3	38-41	3000-4000	0.041	0.184	0.61	123	0.101906	1.05417	15.7917	42.6	-21.3	14.7747	0.0261	3.4	0.580813	7.36667	0.116713	1.08116
TP434	Steppe	100.963	35.526	3	35-38	3000-4000	0.14	0.85	0.721	461	0.397414	1.69583	16.1917	41	-21.8	14.4678	0.0255578	2.50833	0.580955	7.94	0.261034	2.48438
TP435	Steppe	97.2634	39.7656	3	38-41	2000-3000	0.238	0.374	0.749	142	0.12478	2.27083	13.7917	41.5	-19.2	15.7552	0.0278322	3.23333	0.583687	7.56667	0.0897585	0.637628
TP436	Steppe	98.3546	38.8825	3	38-41	3000-4000	0.157	0.185	0.923	275	0.265188	-1.07917	16.4583	43.3	-24.9	14.2347	0.0251461	3.56667	0.588695	8.66333	0.0392041	0.353656
TP437	Steppe	100.75	35.236	3	35-38	3000-4000	0.076	0.895	0.654	468	0.404145	1.53333	16.7	41.6	-22.3	14.3817	0.0254058	2.5	0.591193	6.98667	0.312282	2.95692
TP438	Steppe	100.288	35.698	3	35-38	3000-4000	0.139	1.32	0.71	372	0.294304	2.60833	14.95	40.2	-19.8	14.8293	0.0261965	2.35833	0.594243	8.19	0.333272	2.77959
TP439	Steppe	99.733	36.273	3	35-38	3000-4000	0.108	0.795	0.581	294	0.226328	1.64583	14.975	40.2	-20.4	14.6883	0.0259475	2.79167	0.600289	8.19333	0.169376	1.49066
TP440	Steppe	100.293	35.337	3	35-38	2000-3000	0.165	0.884	0.761	387	0.295872	3.33333	14.9833	39.8	-18.8	15.0908	0.0266584	2.43333	0.600776	8.21667	0.206621	1.84813
TP441	Steppe	99.98	35.36	3	35-38	3000-4000	0.147	1.052	0.591	393	0.325331	1.125	15.05	38.6	-20.5	14.1113	0.0249281	2.53333	0.607901	8.07	0.220879	1.9239
TP442	Steppe	99.925	35.66	3	35-38	3000-4000	0.11	0.403	0.586	365	0.303913	0.75	15.7	39.4	-21.4	14.1149	0.0249344	2.61667	0.608447	6.13667	0.229793	2.11904
TP443	Steppe	99.285	36.398	3	35-38	3000-4000	0.22	0.674	0.519	263	0.208234	0.983333	14.7333	39.7	-20.7	14.3906	0.0254215	2.79167	0.610398	8.60333	0.068414	0.61387
TP444	Steppe	99.19	36.73	3	35-38	3000-4000	0.103	0.823	0.409	228	0.177019	1.2625	14.5083	40	-20.4	14.7737	0.0260982	2.96667	0.610662	8.31667	0.249716	2.44103
TP445	Steppe	99.484	35.854	3	35-38	3000-4000	0.143	0.287	0.792	345	0.334627	-1.62917	14.475	38	-22.6	13.2986	0.0234924	3.09167	0.617576	8.55333	0.0979792	1.01175
TP446	Steppe	99.328	35.399	3	35-38	4000-5000	0.348	0.444	0.625	391	0.485714	-4.49167	12.6833	37.4	-25	12.5776	0.0222188	3.4	0.625024	6.25667	0.278954	4.00336
TP447	Steppe	98.349	35.738	3	35-38	3000-4000	0.27	0.408	0.892	249	0.213734	0.025	13.5667	38.7	-20.7	13.9053	0.0245643	2.93333	0.635629	7.91333	0.0604077	0.498208
TP448	Steppe	98.395	35.253	3	35-38	4000-5000	0.219	0.264	0.79	307	0.313265	-2.79583	13.625	37.9	-23.7	12.9427	0.0228637	3.075	0.639993	8.29	0.116363	1.26731
TP449	Steppe	93.2189	35.1136	3	35-38	4000-5000	0.198	0.481	0.93	305	0.364397	-6.275	13.6	35.4	-25.1	12.1407	0.021447	3.84167	0.64497	8.73	0.0341629	0.331815
TP450	Steppe	92.9831	35.0044	3	35-38	4000-5000	0.083	0.195	0.923	268	0.265873	-4.42917	14.6583	37.1	-24.4	12.1912	0.0215362	3.525	0.64823	8.21333	0.0482407	0.372858
TP451	Steppe	92.7772	34.6147	3	32-35	4000-5000	0.045	0.376	0.811	295	0.309549	-4.84167	14.9167	37.2	-24.9	11.9336	0.0210811	3.61667	0.652054	8.68667	0.160103	1.56012
TP452	Steppe	92.6483	34.2947	3	32-35	4000-5000	0.09	0.34	0.918	280	0.256645	-3.275	15.65	39.1	-24.4	12.3183	0.0217608	3.65	0.656687	7.68667	0.0376154	0.274817
TP453	Steppe	92.3525	34.2594	3	32-35	4000-5000	0.075	0.425	0.915	278	0.264008	-3.84167	15.3667	38.6	-24.7	12.2079	0.0215657	3.825	0.657	7.10667	0.0319752	0.263144
TP454	Steppe	91.8731	34.2833	3	32-35	4000-5000	0.086	0.374	0.639	285	0.278592	-4.4625	14.8917	38.1	-25	11.9889	0.0211788	3.50833	0.661262	8.69667	0.073108	0.632929
TP455	Steppe	89.1731	33.4439	3	32-35	5000-6000	0.168	0.345	0.924	301	0.324353	-5.70833	13.0167	36	-24.7	11.4853	0.0202892	4.29167	0.665006	8.69333	0.103805	0.855027
TP456	Steppe	88.5497	33.3572	3	32-35	5000-6000	0.153	0.509	0.831	265	0.253346	-4.65	13.7167	37.2	-24.2	11.3823	0.0201073	4.20833	0.665758	8.50667	0.109281	1.00527
TP457	Steppe	88.7619	33.13	3	32-35	4000-5000	0.168	0.544	0.955	287	0.250655	-2.97083	13.7417	36.1	-22	11.7153	0.0206955	4.13333	0.671546	8.3	0.185043	1.58867
TP458	Steppe	88.1506	32.695	3	32-35	4000-5000	0.15	0.392	0.827	273	0.234536	-2.3375	13.8583	36.7	-21.6	11.7585	0.0207718	3.325	0.674508	8.69333	0.069799	0.539258
TP459	Steppe	88.5975	32.85	3	32-35	5000-6000	0.188	0.199	0.91	298	0.274654	-3.35833	13.4167	36.1	-22.3	12.8271	0.0226595	3.775	0.674917	6.06333	0.384165	3.94972
TP460	Steppe	86.6817	33.0089	3	32-35	4000-5000	0.341	0.698	0.911	149	0.111946	-0.779167	12.9083	36.3	-19.5	12.2306	0.0216058	3.675	0.677237	8.75667	0.0800933	0.582153
TP461	Steppe	88.9136	32.7306	3	32-35	4000-5000	0.162	0.573	0.842	323	0.288136	-2.89167	13.5833	36.2	-22.2	11.6564	0.0205914	4.06667	0.678692	6.55667	0.102983	2.09265
TP462	Steppe	89.6153	32.5969	3	32-35	4000-5000	0.151	0.602	0.825	368	0.348485	-3.1625	13.2583	35.7	-22.4	11.6808	0.0206346	4.00833	0.68168	7.40667	0.0714259	0.61424
TP463	Steppe	88.0728	32.4758	3	32-35	4000-5000	0.341	0.584	0.918	275	0.218601	-1.03333	12.9	35.4	-19.5	11.9477	0.0211061	3.68333	0.682029	8.24333	0.0906257	0.690535
TP464	Steppe	88.9867	32.4775	3	32-35	4000-5000	0.184	0.652	0.89	340	0.294627	-2.24583	13.625	35.6	-21.3	11.7291	0.0207199	3.95	0.682187	8.30667	0.176819	1.37841
TP465	Steppe	89.8814	32.4606	3	32-35	4000-5000	0.311	0.098	0.8	383	0.313677	-0.979167	11.475	34.4	-19.3	12.1759	0.0215091	3.825	0.685249	8.71667	0.0674638	0.604042
TP466	Steppe	90.4839	32.5261	3	32-35	4000-5000	0.164	0.286	0.774	405	0.380639	-3.1125	13.2417	36	-22.6	11.8306	0.0208992	4	0.686446	8.91333	0.0422145	0.274021
TP467	Steppe	90.6708	32.5017	3	32-35	4000-5000	0.157	0.541	0.771	407	0.374081	-2.70833	13.1667	35.9	-22.2	11.9449	0.021101	3.94167	0.686556	8.73333	0.106184	1.00867
TP468	Steppe	87.8506	32.2228	3	32-35	4000-5000	0.403	0.515	0.659	266	0.208138	-0.654167	12.8917	35.3	-19	12.0195	0.0212329	3.78333	0.688639	9.09	0.0680801	0.505639
TP469	Steppe	89.1353	32.2219	3	32-35	4000-5000	0.153	0.512	0.754	366	0.279817	-0.254167	13.675	35.9	-19.3	12.1378	0.0214419	3.80833	0.6901	8.48667	0.118194	0.857548
TP470	Steppe	92.2516	31.5931	3	29-32	4000-5000	0.13	0.465	0.77	456	0.423792	-1.48333	14.6167	36.5	-22	12.2015	0.0215544	3.13333	0.691856	11.1427	0.841096	11.1427
TP471	Steppe	86.5839	32.5517	3	32-35	4000-5000	0.189	0.636	0.665	150	0.122249	-2.20417	13.975	36.7	-21.3	11.8034	0.020851	3.95833	0.694926	8.37667	0.0887637	0.705438
TP472	Steppe	90.6019	32.0533	3	32-35	4000-5000	0.337	0.52	0.707	424	0.374889	-1.72083	12.8583	34.9	-20.5	12.0814	0.0213422	3.775	0.695685	8.88667	0.0787746	0.6993
TP473	Steppe	88.165	31.8656	3	29-32	4000-5000	0.322	0.294	0.651	313	0.231852	0.716667	12.85	34.5	-17.3	12.2028	0.0215567	3.75	0.696563	8.02333	0.209786	2.35044
TP474	Steppe	87.8355	31.8722	3	29-32	4000-5000	0.18	0.675	0.792	289	0.210335	1.30833	14.1167	36.1	-17.6	12.3455	0.0218087	3.63333	0.697919	6.12343	0.400633	6.12343
TP475	Steppe	87.82	31.87	3	29-32	1000-2000	0.18	0.823	0.709	286	0.209217	1.2625	14.1917	36.2	-17.7	12.4909	0.0220656	3.625	0.697919	8.16375	0.400633	0.574388
TP476	Steppe	90.9289	31.8767	3	29-32	4000-5000	0.131	0.405	0.704	436	0.409006	-2.33333	13.0667	34.5	-21.1	11.8917	0.0210072	3.58333	0.698038	8.04667	0.164856	1.49919
TP477	Steppe	87.4139	31.9994	3	29-32	4000-5000	0.048	0.685	0.767	240	0.172911	1.1625	14.5917	36.5	-18	12.3277	0.0217772	3.75	0.699419	9.21333	0.066876	0.48394
TP478	Steppe	86.7806	32.2061	3	32-35	4000-5000	0.064	0.625	0.624	175	0.127924	0.316667	15.1333	37.7	-19.4	12.2026	0.0215564	3.79167	0.701313	8.69333	0.112935	0.644325
TP479	Steppe	89.3608	31.62	3	29-32	4000-5000	0.15	0.596	0.707	406	0.306878	0.845833	13.925	36.2	-18.5	12.2893	0.0217095	3.725	0.70232	7.42333	0.138901	1.21296
TP480	Steppe	88.5797	31.6992	3	29-32	4000-5000	0.419	0.715	0.72	366	0.271513	1.12083	12.8583	34.7	-17.1	12.328	0.0217778	3.425	0.703901	8.13	0.084026	0.739151
TP481	Steppe	79.4553	32.2057	3	32-35	4000-5000	0.212	1.201	0.629	211	0.190261	-2.0875	13.975	39.1	-22.3	12.2153	0.0215788	2.69167	0.704474	6.96333	0.0602003	0.540054
TP482	Steppe	90.2967	31.5506	3	29-32	4000-5000	0.145	0.616	0.638	424	0.370629	-1.42083	13.5583	34.7	-20.4	11.9595	0.0211269	3.81667	0.705883	7.36333	0.0588532	1.51529
TP483	Steppe	90.1256	31.7606	3	29-32	4000-5000	0.145	0.891	0.622	424	0.353628	-0.870833	13.575	35.3	-19.9	12.0263	0.021245	3.5	0.705883	8.66	0.0924859	0.764972
TP484	Steppe	92.1244	28.8867	3	26-29	4000-5000	0.085	0.915	0.929	298	0.23632	1.9375	15.1417	32.9	-16.8	12.472	0.0220323	2.95833	0.70694	5.73333	0.247488	2.82552
TP485	Steppe	87.59	31.8247	3	29-32	4000-5000	0.144	0.697	0.785	268	0.191292	1.4625	13.5417	35.4	-17	12.4346	0.0219662	3.68333	0.707376	8.76333	0.100645	0.855748
TP486	Steppe	85.3311	32.6239	3	32-35	4000-5000	0.056	0.539	0.682	95	0.0798319	-3.125	14.9667	38.5	-23.2	11.6631	0.0206033	3.925	0.707617	8.75	0.0679426	0.575264
TP487	Steppe	89.0131	31.4289	3	29-32	4000-5000	0.15	0.405	0.699	401	0.298141	1.24583	13.3417	34.6	-17.1	12.2299	0.0216046	3.53333	0.707695	7.29667	0.110799	1.00522
TP488	Steppe	89.9061	31.4786	3	29-32	4000-5000	0.16	0.46	0.874	422	0.352843	-0.7625	13.1583	34.8	-19.5	11.9939	0.0211877	3.43333	0.7079	8.11667	0.0430149	0.318405
TP489	Steppe	79.6828	32.0056	3	32-35	4000-5000	0.157	1.118	0.778	258	0.221269	-1.02083	14.4917	38.8	-21.1	12.4173	0.0219357	2.7	0.708927	7.36333	0.0315418	0.330958
TP490	Steppe	87.3414	31.8	3	29-32	4000-5000	0.148	0.671	0.797	245	0.177794	1.30417	14.0083	35.5	-17.2	12.3365	0.0217929	3.59167	0.70893	9.72	0.0712797	0.669709
TP491	Steppe	89.74	31.5333	3	29-32	4000-5000	0.207	0.633	0.61	426	0.331776	0.55	13.7667	35.8	-18.8	12.2583	0.0216548	3.3	0.709183	8.71	0.27478	3.24418
TP492	Steppe	89.7145	31.5372	3	29-32	4000-5000	0.18	0.468	0.361	426	0.336493	0.491667	13.7667	35.8	-18.8	12.2433	0.0216281	3.15	0.709183	7.567	0.544931	7.567
TP493	Steppe	89.72	31.54	3	29-32	1000-2000	0.15	0.788	0.723	426	0.335433	0.5	13.7667	35.8	-18.8	12.4783	0.0220434	3.18333	0.709183	8.0625	0.544931	0.93744
TP494	Steppe	79.4905	31.7529	3	29-32	4000-5000	0.277	0.807	0.687	494	0.388976	2	13.55	36.8	-17.2	13.178	0.0232794	2.53333	0.709211	8.89333	0.0273602	0.153742
TP495	Steppe	92.1565	29.2901	3	29-32	3000-4000	0.139	1.033	0.595	341	0.227333	6.075	14.3667	31.9	-12.2	13.8621	0.0244879	2.41667	0.709726	8.69667	0.0596186	0.594587
TP496	Steppe	90.1858	31.3767	3	29-32	4000-5000	0.143	0.523	0.682	428	0.357262	-0.395833	13.2417	34.8	-19.2	12.1445	0.0214537	3.48333	0.710114	7.95333	0.0974788	2.01108
TP497	Steppe	90.7431	31.3877	3	29-32	4000-5000	0.25	0.673	0.667	426	0.349754	-0.4875	13.4583	35.6	-19.9	12.1729	0.0215038	3.59167	0.71192	8.95259	0.67829	8.95259
TP498	Steppe	90.74	31.38	3	29-32	684-1000	0.26	0.673	0.667	427	0.35144	-0.4875	13.3917	35.6	-19.9	12.4702	0.022029	3.60833	0.71192	8.02875	0.67829	0.689019
TP499	Steppe	86.7969	31.7544	3	29-32	4000-5000	0.138	0.453	0.721	195	0.147615	0.325	13.5833	35.2	-17.8	12.2386	0.02162	3.49167	0.712906	8.77667	0.0930501	0.773494
TP500	Steppe	79.704	31.4232	3	29-32	3000-4000	0.272	0.719	0.761	729	0.558193	3.3625	13.3917	35.4	-15	13.3091	0.0235109	2.53333	0.712973	6.26667	0.018131	0.100823
TP501	Steppe	79.5754	31.2785	3	29-32	4000-5000	0.255	1.199	0.652	622	0.584586	-1.39167	13.7167	35.1	-19.9	12.0743	0.0213297	3.025	0.713086	6.30333	0.0884994	0.673
TP502	Steppe	90.6378	31.3725	3	29-32	4000-5000	0.367	0.487	0.784	426	0.358586	-0.25	10.8667	33.5	-18.4	12.2464	0.0216337	3.56667	0.715118	8.23333	0.0267449	0.317722
TP503	Steppe	79.7806	31.5031	3	29-32	3000-4000	0.154	1.267	0.75	725	0.524223	4.62083	13.5417	35.2	-13.7	13.6596	0.0241301	2.48333	0.715506	7.97333	0.0126653	0.125617
TP504	Steppe	90.4956	30.9328	3	29-32	4000-5000	0.263	0.891	0.622	415	0.351397	-0.870833	13.5417	35.2	-19.8	11.9563	0.0211212	3.66667	0.717354	8.58	0.0757272	1.0611
TP505	Steppe	80.1383	31.94	3	29-32	4000-5000	0.163	0.56	0.836	245	0.203488	-0.120833	13.7583	37	-18.9	12.6042	0.0222657	2.86667	0.717649	8.89	0.0314365	0.194239
TP506	Steppe	88.1531	31.19	3	29-32	4000-5000	0.452	0.934	0.861	347	0.267747	1.625	11.8167	32.1	-15.3	12.1803	0.021517	2.95833	0.718705	7.76	0.0964477	0.970664
TP507	Steppe	87.7964	31.3531	3	29-32	4000-5000	0.256	0.759	0.675	298	0.221561	0.929167	13.3583	33.7	-16.8	12.31	0.0217461	3.54167	0.718729	7.50333	0.218442	2.75804
TP508	Steppe	80.5748	32.3698	3	32-35	4000-5000	0.137	0.731	0.702	99	0.0849057	-2.47083	15.175	39.4	-22.4	11.958	0.0211243	3.28333	0.719233	8.49	0.0900782	0.78769
TP509	Steppe	80.0629	31.4895	3	29-32	4000-5000	0.133	1.063	0.748	397	0.36489	-1.825	14.4333	35.9	-20.5	11.9194	0.0210561	3.20833	0.719698	7.94667	0.0751565	0.622316
TP510	Steppe	86.4239	31.8244	3	29-32	4000-5000	0.142	0.413	0.656	162	0.121348	0.0791667	13.725	35.5	-18.3	12.179	0.0215147	3.75	0.719831	8.63	0.0911712	0.665463
TP511	Steppe	90.1758	30.9472	3	29-32	4000-5000	0.108	0.54	0.628	415	0.344398	-0.429167	14.1083	35.3	-19.9	11.9988	0.0211962	3.525	0.720731	8.44	0.0985473	0.806102
TP512	Steppe	85.84	31.92	3	29-32	1000-2000	0.16	0.374	0.723	125	0.102375	-1.94167	14.85	36.7	-21.3	11.9734	0.0211514	3.95833	0.721846	8.3775	0.37644	1.03711
TP513	Steppe	91.665	28.8011	3	26-29	4000-5000	0.057	0.463	0.683	309	0.265464	-0.00416673	15.6083	33.5	-19.2	11.8816	0.0209893	3.40833	0.723829	7.96	0.0697897	0.883459
TP514	Steppe	91.6886	29.2461	3	29-32	3000-4000	0.143	1.388	0.798	352	0.225641	6.49167	14.2833	33	-12.1	13.8953	0.0245465	2.525	0.725282	6.63333	0.120405	1.39348
TP515	Steppe	91.6825	29.2444	3	29-32	3000-4000	0.143	1.073	0.819	352	0.226367	6.475	14.25	33	-12.1	13.9108	0.024574	2.525	0.725282	6.63333	0.120405	1.39348
TP516	Steppe	81.1538	30.3794	3	29-32	4000-5000	0.176	0.807	0.687	731	0.707648	2	13.4333	31.8	-14.6	12.754	0.0225304	2.775	0.725413	6.88667	0.0855459	0.760706
TP517	Steppe	88.45	31.3069	3	29-32	5000-6000	0.326	0.356	0.658	315	0.332629	-3.23333	12.35	32.8	-20.4	12.0554	0.0212962	3.91667	0.726001	8.38333	0.14094	1.33745
TP518	Steppe	89.9303	30.8214	3	29-32	4000-5000	0.182	0.685	0.759	404	0.333609	-0.425	13.9833	34.6	-19.4	11.9462	0.0211033	3.69167	0.726379	8.65333	0.128429	1.07547
TP519	Steppe	80.7447	31.198	3	29-32	4000-5000	0.15	1.061	0.799	481	0.419355	0.741667	14.85	35.8	-18.2	12.5167	0.0221112	2.91667	0.727008	6.46667	0.0391136	0.329647
TP520	Steppe	88.1733	30.9275	3	29-32	4000-5000	0.119	0.463	0.71	338	0.256644	1.2375	13.7417	34	-16.7	12.0605	0.0213053	3.15	0.727076	6.63333	0.0547253	0.506715
TP521	Steppe	84.0313	29.4786	3	29-32	4000-5000	0.19	0.882	0.624	333	0.314151	2.325	14.4833	31.3	-14.2	12.2721	0.0216792	3.175	0.727139	8.56667	0.0613778	0.498463
TP522	Steppe	85.9892	31.4633	3	29-32	5000-6000	0.155	0.628	0.67	143	0.126437	-2.17917	14.4917	35.3	-20.9	11.4568	0.0202388	3.275	0.727429	8.25	0.0807281	0.730696
TP523	Steppe	85.84	31.92	3	29-32	4000-5000	0.055	0.374	0.723	125	0.102375	-1.94167	14.85	36.7	-21.3	11.7056	0.0206783	3.95833	0.727429	9.1	0.102787	0.854852
TP524	Steppe	90.305	30.4639	3	29-32	4000-5000	0.148	0.51	0.655	386	0.324643	-0.475	14.1833	34.6	-19.6	11.9471	0.0211049	3.45	0.727504	7.93333	0.105419	1.10165
TP525	Steppe	86.1609	28.4749	3	26-29	4000-5000	0.104	0.783	0.692	399	0.360434	1.33333	14.9667	30.9	-15.3	12.2211	0.021589	3.3	0.727525	7.69667	0.116331	1.42489
TP526	Steppe	80.9902	31.9565	3	29-32	4000-5000	0.187	0.667	0.65	159	0.135319	-1.37917	15.725	38.7	-21.1	12.077	0.0213344	3.30833	0.728267	7.95333	0.0222132	1.24689
TP527	Steppe	84.9117	31.8164	3	29-32	4000-5000	0.171	0.496	0.779	107	0.0862903	-1.16667	14.4333	36.1	-19.8	11.9819	0.0211664	3.7	0.728679	8.57333	0.138018	1.02713
TP528	Steppe	80.9861	30.8929	3	29-32	4000-5000	0.145	1.219	0.685	524	0.488806	0.1875	14.975	35.3	-18.7	12.3057	0.0217385	3.06667	0.72875	6.66667	0.07328	0.603142
TP529	Steppe	86.6196	28.4657	3	26-29	4000-5000	0.173	1.065	0.63	444	0.387435	2.64167	15.45	31.5	-14.2	12.4038	0.0219117	3.19167	0.728881	7.14333	0.0343553	0.431866
TP530	Steppe	81.102	31.9862	3	29-32	4000-5000	0.131	0.152	0.789	143	0.124456	-1.9625	15.7417	38.4	-21.6	11.8876	0.0209999	3.45	0.729478	6.15667	0.0478316	0.469859
TP531	Steppe	87.6406	30.9525	3	29-32	4000-5000	0.223	0.674	0.913	284	0.213534	1.07083	13.6583	34.4	-17.2	12.0924	0.0213617	3.6	0.729878	8.67667	0.0981707	0.820486
TP532	Steppe	85.155	31.7033	3	29-32	5000-6000	0.138	0.387	0.723	112	0.0968021	-2.25833	14.2667	34.9	-20.6	11.59	0.0204742	3.91667	0.729886	8.54333	0.266106	2.32536
TP533	Steppe	90.0228	30.5114	3	29-32	4000-5000	0.031	0.594	0.601	384	0.320802	-0.508333	14.75	34.8	-19.9	11.8711	0.0209707	3.49167	0.7303	7.76667	0.110664	1.09853
TP534	Steppe	81.1101	31.0446	3	29-32	4000-5000	0.072	0.791	0.892	384	0.389452	-2.17083	14.625	34.7	-20.7	11.7428	0.020744	2.725	0.730712	7.11667	0.116711	1.1998
TP535	Steppe	83.9268	29.7713	3	29-32	4000-5000	0.116	0.936	0.502	286	0.269811	1.97083	15.275	32.6	-15.3	12.2522	0.021644	3.01667	0.730752	7.68333	0.0107819	0.115331
TP536	Steppe	85.8265	28.6796	3	26-29	4000-5000	0.149	0.997	0.815	365	0.340803	1.72083	15.4083	32.1	-15.5	12.1009	0.0213766	3.25	0.731214	7.93667	0.0535179	0.387682
TP537	Steppe	81.725	32.1149	3	32-35	4000-5000	0.108	0.855	0.831	110	0.0916667	-1.2375	15.6583	38.6	-20.9	12.0772	0.0213348	3.44167	0.731531	8.59333	0.0662193	0.632052
TP538	Steppe	91.3992	28.85	3	26-29	4000-5000	0.03	0.467	0.954	312	0.237443	1.79583	15.7083	34	-17.6	12.3283	0.0217783	3.19167	0.731762	8.49667	0.112895	1.29637
TP539	Steppe	81.3601	30.7338	3	29-32	4000-5000	0.106	0.99	0.891	476	0.459016	0.7	13.75	32.8	-16.2	12.2092	0.0215679	2.96667	0.732198	7.92667	0.156766	1.31338
TP540	Steppe	83.3909	29.9691	3	29-32	4000-5000	0.197	1.268	0.738	298	0.2913	1.54583	14.9417	34	-16.7	12.2594	0.0216567	3.29167	0.732265	8.08	0.0210216	0.202166
TP541	Steppe	83.4126	30.0843	3	29-32	4000-5000	0.109	1.036	0.937	278	0.262017	1.6875	15.475	34.5	-16.7	12.2497	0.0216395	3.25	0.732265	7.30333	0.0288543	0.225408
TP542	Steppe	83.0267	31.8978	3	29-32	4000-5000	0.043	0.696	0.763	101	0.0836093	-0.983333	15.9833	38.2	-20.8	11.9863	0.0211742	3.46667	0.732287	8.56667	0.148726	1.18975
TP543	Steppe	86.69	31.4764	3	29-32	4000-5000	0.228	0.64	0.76	199	0.149512	0.854167	13.4917	34.4	-16.9	12.2669	0.0216699	3.41667	0.732407	8.16333	0.0773946	0.674838
TP544	Steppe	86.9683	31.0167	3	29-32	4000-5000	0.228	0.674	0.613	222	0.171827	1.07083	13.5083	33.8	-16.9	12.0799	0.0213395	3.56667	0.732407	8.08333	0.0784454	0.712483
TP545	Steppe	86.8748	28.5916	3	26-29	4000-5000	0.179	0.959	0.95	482	0.405724	4.14167	15.7333	31.7	-12.9	12.7263	0.0224815	2.99167	0.732517	8.14333	0.0565695	0.543628
TP546	Steppe	84.4158	29.5985	3	29-32	4000-5000	0.174	0.69	0.532	278	0.260544	2.31667	15.6167	32.7	-15.1	12.207	0.0215641	3.1	0.732832	6.59333	0.0678259	0.685718
TP547	Steppe	85.7322	31.3289	3	29-32	4000-5000	0.038	0.719	0.685	141	0.109133	0.1875	15.1417	36.2	-19.1	12.0572	0.0212995	3.66667	0.733315	8.43333	0.106993	0.818752
TP548	Steppe	81.812	31.9893	3	29-32	4000-5000	0.133	0.773	0.87	125	0.103563	-0.6125	15.825	38.4	-20.3	12.2027	0.0215565	3.39167	0.733446	7.09667	0.0314907	0.313343
TP549	Steppe	82.9562	30.2666	3	29-32	4000-5000	0.201	0.656	0.76	297	0.300607	0.558333	14.95	35.5	-18.5	12.1821	0.0215202	3.23333	0.733859	7.82333	0.0812773	0.812501
TP550	Steppe	83.5244	30.1087	3	29-32	4000-5000	0.126	1.045	0.763	255	0.248538	0.545833	15.5083	34.4	-17.7	12.0323	0.0212554	3.48333	0.733966	7.85	0.0191517	0.128539
TP551	Steppe	86.4225	31.1608	3	29-32	4000-5000	0.117	0.504	0.849	181	0.140856	0.454167	14.2583	34	-17.6	12.021	0.0212355	3.54167	0.73433	8.10667	0.0616518	0.535802
TP552	Steppe	87.1513	28.6208	3	26-29	4000-5000	0.146	1.097	0.802	489	0.402138	4.3	15.5	31.7	-12.9	12.7268	0.0224824	2.89167	0.73452	8.78667	0.0653403	0.295724
TP553	Steppe	84.9805	29.4907	3	29-32	4000-5000	0.082	0.665	0.78	274	0.243339	2.75833	15.1	31.9	-14.2	12.3202	0.021764	3.225	0.734712	7.72	0.0550452	0.956343
TP554	Steppe	91.2614	29.2633	3	29-32	3000-4000	0.218	1.203	0.582	386	0.25445	7.39583	13.6583	32.1	-10.5	13.9463	0.0246366	2.475	0.734871	8.275	0.0647019	0.40915
TP555	Steppe	91.2614	29.2633	3	29-32	3000-4000	0.218	1.203	0.582	386	0.25445	7.39583	13.6583	32.1	-10.5	13.9359	0.0246183	2.475	0.734871	8.275	0.0647019	0.40915
TP556	Steppe	84.9097	31.2922	3	29-32	4000-5000	0.135	0.307	0.8	127	0.102834	0.308333	14.5833	35	-18.2	12.0171	0.0212287	3.58333	0.735061	7.95	0.134095	0.781643
TP557	Steppe	84.7728	29.5861	3	29-32	4000-5000	0.13	0.894	0.767	263	0.236937	1.87083	15.1583	32.3	-15.4	12.1881	0.0215306	3.34167	0.735326	8.95667	0.0116221	0.173902
TP558	Steppe	82.3105	30.617	3	29-32	4000-5000	0.109	0.584	0.718	295	0.298281	-1.03333	15.5167	34.7	-19.5	11.7587	0.0207721	3.55	0.735418	8.42333	0.0552184	0.560037
TP559	Steppe	83.1702	30.5345	3	29-32	4000-5000	0.108	0.392	0.984	219	0.236246	-1.91667	13.75	33.3	-19.6	11.7209	0.0207054	3.25833	0.735692	6.97333	0.0926504	0.97961
TP560	Steppe	84.1592	31.3019	3	29-32	4000-5000	0.103	0.96	0.522	130	0.10101	1.5375	14.6583	35.3	-16.7	12.4535	0.0219995	3.41667	0.735821	6.38	0.11935	0.31577
TP561	Steppe	84.8628	30.8431	3	29-32	4000-5000	0.172	0.052	0.86	146	0.120562	0.320833	15.5417	35	-18.2	12.0031	0.021204	3.64167	0.735966	8.52	0.0403465	0.355824
TP562	Steppe	82.1614	31.6964	3	29-32	5000-6000	0.038	0.316	0.826	139	0.129664	-2.65417	14.975	36	-21.4	11.5791	0.0204549	3.75	0.736313	7.64	0.0941778	0.771426
TP563	Steppe	86.3901	28.6929	3	26-29	4000-5000	0.114	1.292	0.822	418	0.359415	3.6	15.55	32	-13.6	12.5751	0.0222143	3.05	0.736394	7.7	0.0292086	0.295987
TP564	Steppe	83.3002	31.1796	3	29-32	4000-5000	0.088	0.631	0.939	144	0.128571	-0.908333	15.3	35.5	-19.5	11.8393	0.0209146	3.53333	0.737008	6.85333	0.0459294	0.381897
TP565	Steppe	83.9436	31.2279	3	29-32	4000-5000	0.079	1.111	0.831	136	0.10768	1.74167	14.5167	34.4	-15.9	12.4016	0.0219078	3.29167	0.737264	7.64	0.0784569	0.628382
TP566	Steppe	82.2857	31.4424	3	29-32	4000-5000	0.121	0.635	0.791	167	0.150045	-1.225	15.3167	36.6	-20.3	11.8812	0.0209885	3.56667	0.7373	8.70333	0.0180359	0.168909
TP567	Steppe	85.1772	30.7183	3	29-32	4000-5000	0.102	0.454	0.79	158	0.130041	0.725	14.9333	34.3	-17.3	12.0486	0.0212842	3.50833	0.737399	7.14333	0.0343553	0.431866
TP568	Steppe	87.4573	28.4946	3	26-29	4000-5000	0.077	0.557	0.402	546	0.4375	4.36667	14.7	30.4	-12.3	12.9031	0.0227938	2.8	0.737774	8.35667	0.0817307	0.694687
TP569	Steppe	85.3486	31.0967	3	29-32	4000-5000	0.046	0.409	0.838	144	0.116694	0.8875	15.575	35.3	-17.8	12.0383	0.0212661	3.29167	0.738267	7.90333	0.128407	1.09377
TP570	Steppe	91.3992	28.85	3	26-29	4000-5000	0.125	0.882	0.624	321	0.244665	2.325	14.3167	32.5	-16	12.4537	0.0219999	3	0.738401	8.14667	0.13619	1.29385
TP571	Steppe	84.0757	30.9408	3	29-32	4000-5000	0.11	1.01	0.811	153	0.125926	1.3	15.3333	34.7	-16.9	12.2493	0.0216387	3.33333	0.738674	7.93333	0.0389978	0.356065
TP572	Steppe	85.5406	30.6069	3	29-32	4000-5000	0.022	0.596	0.707	164	0.133878	0.845833	15.2917	34.5	-17.5	11.9863	0.0211742	3.65	0.738858	8.66	0.0621615	0.477306
TP573	Steppe	84.3934	30.3878	3	29-32	4000-5000	0.112	0.699	0.798	178	0.165736	-0.620833	14.775	33.5	-18.4	11.7571	0.0207694	3.64167	0.739166	7.22	0.0177863	0.2314
TP574	Steppe	86.1703	30.8756	3	29-32	4000-5000	0.126	0.831	0.783	174	0.138315	0.666667	14.65	34.2	-17.4	12.0718	0.0213253	3.58333	0.739344	8.22	0.124365	1.09523
TP575	Steppe	85.5287	29.4008	3	29-32	4000-5000	0.137	0.82	0.896	263	0.237365	1.25833	14.95	32	-15.8	12.0749	0.0213308	3.29167	0.739808	7.51	0.0910101	0.875444
TP576	Steppe	90.7372	29.3519	3	29-32	3000-4000	0.18	1.119	0.792	406	0.265359	7.85833	14.5333	32.6	-10.4	13.8893	0.024536	2.51667	0.740203	7.105	0.0418839	0.485533
TP577	Steppe	90.6941	29.3577	3	29-32	3000-4000	0.18	0.777	0.871	406	0.261261	7.82083	14.7917	32.2	-10.3	13.9008	0.0245562	2.51667	0.740203	7.105	0.0418839	0.485533
TP578	Steppe	87.8592	28.7361	3	26-29	4000-5000	0.151	0.832	0.78	376	0.301041	1.84583	14.2583	31.5	-15.4	12.5756	0.0222152	3.04167	0.74109	7.62	0.189553	2.40063
TP579	Steppe	87.8592	28.7361	3	26-29	4000-5000	0.151	0.832	0.78	376	0.301041	1.84583	14.2583	31.5	-15.4	12.5722	0.0222093	3.04167	0.74109	7.62	0.189553	2.40063
TP580	Steppe	89.1558	28.8658	3	26-29	4000-5000	0.16	0.958	0.667	301	0.219548	4.04167	15.4167	33.5	-14.7	12.9924	0.0229515	2.74167	0.741424	7.91	0.0637601	0.648526
TP581	Steppe	88.7908	28.6847	3	26-29	4000-5000	0.107	1.199	0.794	250	0.214408	0.4	15.1833	32.5	-18	12.0938	0.0213642	3.20833	0.741435	7.54667	0.0999181	0.826861
TP582	Steppe	90.4833	29.4358	3	29-32	5000-6000	0.2	0.381	0.961	279	0.375505	-5.82083	11.6417	29.7	-22.7	13.0272	0.0230131	4.49167	0.742155	6.85333	0.0438636	0.371473
TP583	Steppe	85.4292	30.1117	3	29-32	5000-6000	0.129	0.713	0.922	157	0.180876	-4.39167	14.1667	32.4	-21.9	10.7895	0.01906	3.93333	0.742938	7.57	0.0836613	0.811485
TP584	Steppe	89.6394	28.8522	3	26-29	4000-5000	0.134	0.895	0.86	289	0.202665	4.26667	14.8	32.7	-14.1	13.1458	0.0232225	2.875	0.742963	7.308	0.274	3.669
TP585	Steppe	88.8072	29.2347	3	29-32	4000-5000	0.138	0.708	0.75	379	0.275236	4.79167	14.8833	33.2	-13.5	13.2025	0.0233226	2.80833	0.743658	6.53667	0.0356373	0.210416
TP586	Steppe	86.7397	30.5189	3	29-32	4000-5000	0.16	1.013	0.832	209	0.16561	0.745833	15.1417	34.1	-17.4	12.0176	0.0212295	3.61667	0.744428	8.69667	0.131764	1.07494
TP587	Steppe	86.3178	30.5275	3	29-32	4000-5000	0.106	0.694	0.994	192	0.154465	0.720833	14.0417	32.5	-16.7	12.0273	0.0212466	3.50833	0.744533	8.54	0.122407	1.17603
TP588	Steppe	88.1225	29.3603	3	29-32	3000-4000	0.14	0.97	0.77	462	0.331183	5.72083	14.8917	32.4	-12.1	13.3439	0.0235725	2.675	0.74494	8.33333	0.0923232	0.955342
TP589	Steppe	87.3992	29.3806	3	29-32	4000-5000	0.103	0.749	0.837	387	0.299768	4.375	14.6167	31.6	-12.6	12.9878	0.0229435	2.95833	0.746505	5.93333	0.0311284	0.237942
TP590	Steppe	87.7986	29.4359	3	29-32	3000-4000	0.185	1.057	0.847	451	0.339608	5.2	14.25	31.5	-11.9	13.2187	0.0233513	2.38333	0.746901	7.308	0.274	3.669
TP591	Steppe	87.6623	29.6348	3	29-32	4000-5000	0.103	0.829	0.754	412	0.30139	4.53333	14.2833	31.8	-12.7	13.0734	0.0230947	2.85833	0.747496	8.33	0.0170417	0.0918608
TP592	Steppe	86.85	29.3854	3	29-32	4000-5000	0.046	0.728	0.897	291	0.243923	2.28333	14.8833	31.8	-14.9	12.3053	0.0217377	3.29167	0.747935	7.93333	0.0453375	0.638906
TP593	Desert	98.9024	39.3194	3	38-41	2000-3000	0.192	0.636	0.85	210	0.161912	1.99167	13.95	43.1	-20.2	16.4805	0.0291134	2.84167	0.574012	8.58333	0.140424	1.16736
TP594	Desert	100.587	36.237	3	35-38	2000-3000	0.1	0.847	0.893	369	0.281036	3.6125	14.9917	40.6	-18.8	15.4092	0.0272208	2.51667	0.5746	8.65333	0.0373414	0.359575
TP595	Desert	96.83	39.8163	3	38-41	2000-3000	0.092	0.125	0.822	94	0.0594185	4.8375	15.675	45.4	-19	16.706	0.0295117	3.11667	0.581606	8.31667	0.0212086	0.138846
TP596	Desert	91.2056	38.0028	3	38-41	2000-3000	0.239	0.588	0.502	46	0.028786	2.125	15.3	42.5	-19.8	15.1116	0.0266952	3.54167	0.584014	8.62333	0.0192568	0.108713
TP597	Desert	100.299	36.035	3	35-38	3000-4000	0.189	0.489	0.604	361	0.279196	2.37917	15.8583	41.6	-20.7	14.7684	0.026089	2.59167	0.58806	8.24333	0.155179	1.28181
TP598	Desert	93.6947	38.4986	3	38-41	2000-3000	0.139	0.488	0.861	28	0.0174891	2.625	16.6167	44.7	-20.7	15.3651	0.0271429	3.425	0.599344	8.41333	0.00569104	0.124003
TP599	Desert	94.5003	38.1197	3	38-41	2000-3000	0.13	0.169	0.907	40	0.0249688	3.42083	16.3583	44.7	-20.2	15.3228	0.0270683	3.29167	0.599344	8.28667	0.0113333	0.215689
TP600	Desert	91.8133	37.8822	3	35-38	2000-3000	0.112	0.203	0.861	41	0.025609	2.41667	16.1667	43.5	-20.2	15.1384	0.0267425	3.425	0.603682	8.26667	0.00858472	0.22372
TP601	Desert	95.4156	37.7625	3	35-38	3000-4000	0.21	0.108	0.861	85	0.0607143	1.34167	15.0833	42.6	-21.5	14.3829	0.0254078	3.425	0.603682	8.62667	0.0282963	0.203412
TP602	Desert	92.7161	37.1072	3	35-38	2000-3000	0.047	0.202	0.376	37	0.0227273	3.2625	17.075	44.6	-20.3	15.2225	0.0268911	3.34167	0.609067	8.59333	0.0211878	0.779013
TP603	Desert	95.6575	37.4808	3	35-38	3000-4000	0.083	0.147	0.894	80	0.0547945	2.11667	15.6	43.7	-21.2	14.6241	0.025834	3.28333	0.609951	8.99333	0.0114541	0.114503
TP604	Desert	96.77	37.612	3	35-38	3000-4000	0.31	0.42	0.749	183	0.173295	-0.220833	14.3917	40.5	-22.2	13.7346	0.0242626	3.20833	0.612801	8.25333	0.13932	1.21082
TP605	Desert	97.2753	37.66	3	35-38	4000-5000	0.059	0.554	0.752	236	0.270642	-3.025	13.45	39.7	-24.3	13.0758	0.0230989	3.65	0.613337	7.94333	0.310179	4.2312
TP606	Desert	96.343	37.439	3	35-38	3000-4000	0.138	0.403	0.917	130	0.105348	0.75	14.95	41.8	-21.8	14.0221	0.0247706	3.275	0.613369	8.08	0.0449457	0.355711
TP607	Desert	96.2344	37.4367	3	35-38	3000-4000	0.138	0.37	0.884	140	0.122271	-0.3625	14.9583	41.5	-22.7	13.6206	0.0240612	3.48333	0.613369	8.08	0.0449457	0.355711
TP608	Desert	80.3636	34.245	3	32-35	5000-6000	0.142	0.356	0.708	45	0.0447316	-6.20833	14.7	40.9	-26.8	11.3629	0.020073	3.06667	0.615012	9.1	0.0250523	0.952477
TP609	Desert	97.225	37.268	3	35-38	2000-3000	0.187	1.364	0.861	148	0.0958549	4.20417	15.4583	42.7	-18.6	15.2101	0.0268692	2.94167	0.615456	8.63667	0.182758	1.77052
TP610	Desert	97.3661	37.4867	3	35-38	3000-4000	0.387	0.221	0.831	221	0.221888	-0.233333	13.3833	39.1	-21.3	13.8765	0.0245134	3.1	0.615456	6.63667	0.182758	1.77052
TP611	Desert	96.709	37.26	3	35-38	2000-3000	0.16	0.676	0.708	105	0.0680493	4.02917	15.375	42.5	-18.6	15.0993	0.0266735	2.95	0.617073	8.49	0.0271427	0.19296
TP612	Desert	96.8622	37.3486	3	35-38	2000-3000	0.16	1.264	0.861	112	0.0711563	4.45417	15.125	42.3	-18.1	15.2868	0.0270047	2.98333	0.617073	8.49	0.0271427	0.19296
TP613	Desert	98.393	37.137	3	35-38	3000-4000	0.212	0.68	0.668	240	0.21164	0.541667	14.1833	40.2	-21.1	14.4501	0.0255266	2.89167	0.617133	8.62333	0.0836974	0.737212
TP614	Desert	98.747	36.757	3	35-38	3000-4000	0.25	0.641	0.642	238	0.204292	0.283333	13.2667	38.6	-20.3	14.2369	0.02515	3.075	0.62125	8.16667	0.182341	1.4917
TP615	Desert	97.646	37.116	3	35-38	2000-3000	0.157	0.963	0.646	169	0.111478	3.90833	14.6333	41.9	-18.4	15.2034	0.0268574	2.84167	0.622989	9.33333	0.0121596	0.0915473
TP616	Desert	97.711	36.836	3	35-38	3000-4000	0.147	0.884	0.874	179	0.122268	3.33333	14.7833	40.5	-18	14.7847	0.0261177	2.80833	0.624453	8.41	0.0185294	0.150067
TP617	Desert	94.4653	36.4128	3	35-38	2000-3000	0.121	0.202	0.376	37	0.0226438	5.42083	16.2083	43.7	-17.7	15.3973	0.0271998	2.925	0.624526	8.64	0.0384881	1.09149
TP618	Desert	98.238	36.816	3	35-38	3000-4000	0.24	1.186	0.665	203	0.153555	2.19583	13.6083	39.3	-18.5	14.7331	0.0260265	2.825	0.6247	9.18	0.0370039	0.312393
TP619	Desert	98.729	36.4018	3	35-38	3000-4000	0.405	0.248	0.813	264	0.258824	-1.0125	13.425	38.9	-21.8	13.6643	0.0241384	3.11667	0.624824	7.72	0.0556867	4.32953
TP620	Desert	95.2803	36.3275	3	35-38	2000-3000	0.207	0.708	0.861	55	0.0347881	4.79167	15.1	41.8	-17	15.0671	0.0266165	2.88333	0.627262	8.22333	0.0157966	0.0991149
TP621	Desert	95.9833	36.3622	3	35-38	2000-3000	0.207	0.713	0.492	56	0.0351097	4.95417	15.3417	42.3	-17.2	15.3223	0.0270673	2.80833	0.627262	7.16333	0.0134904	0.198144
TP622	Desert	93.6706	36.7725	3	35-38	2000-3000	0.067	0.078	0.861	33	0.0203704	3.96667	16.4667	44.5	-19.8	15.3751	0.0271607	3.09167	0.627613	8.35667	0.0295944	0.266765
TP623	Desert	97.3516	36.78	3	35-38	2000-3000	0.267	0.659	0.861	132	0.084399	4.6125	15.1917	41.9	-17.3	15.2231	0.0268922	2.85	0.627613	7.68333	0.0154507	0.0849155
TP624	Desert	94.655	35.9042	3	35-38	3000-4000	0.125	0.85	0.713	95	0.0696992	1.69583	14.7583	40.4	-19.6	14.0667	0.0248494	2.98333	0.632342	8.36333	0.0257129	0.167038
TP625	Desert	97.0106	36.2242	3	35-38	2000-3000	0.207	0.708	0.861	99	0.0633803	4.7125	14.775	41.3	-16.7	15.2472	0.0269346	2.76667	0.634289	7.69667	0.00898658	0.0668306
TP626	Desert	97.601	36.327	3	35-38	2000-3000	0.17	0.831	0.719	145	0.0939728	4.39167	14.4167	40.1	-16.7	15.2453	0.0269314	2.80833	0.634289	9.34333	0.122273	1.60316
TP627	Desert	98.159	36.21	3	35-38	3000-4000	0.082	0.939	0.992	209	0.160522	2.21667	12.8333	37.6	-17.5	14.379	0.0254011	2.80833	0.634718	8.38333	0.0701949	0.542549
TP628	Desert	80.4414	34.5536	3	32-35	5000-6000	0.413	0.34	0.913	40	0.0386847	-6.175	14.3833	40.4	-26.4	11.3682	0.0200824	3.41667	0.66231	8.85333	0.0888424	0.675599
TP629	Desert	80.6019	34.5881	3	32-35	5000-6000	0.422	0.693	0.691	39	0.0384236	-6.70833	14.3167	40.6	-27	11.35	0.0200502	3.40833	0.66462	8.68333	0.0629275	0.486085
TP630	Desert	79.4736	33.4039	3	32-35	4000-5000	0.225	0.615	0.39	48	0.0385233	-0.770833	13.5583	39	-20.3	12.6273	0.0223066	2.73333	0.683035	8.87667	0.0169424	0.132311
TP631	Desert	79.9151	33.5337	3	32-35	4000-5000	0.297	1.042	0.879	36	0.027671	0.166667	13.1667	38.9	-19.6	12.8026	0.0226162	2.875	0.687085	9.17	0.0171465	0.109036
TP632	Desert	80.4244	33.7492	3	32-35	4000-5000	0.167	0.885	0.843	28	0.0216551	-1.4375	15.425	41.5	-22.2	12.4521	0.0219972	3.23333	0.687486	8.40833	0.0419539	0.288474
TP633	Desert	80.1272	33.5545	3	32-35	4000-5000	0.167	0.885	0.843	31	0.0239753	-0.295833	14.2917	40.2	-20.4	12.7613	0.0225433	3.23333	0.687486	8.18667	0.0513008	0.331237
TP634	Desert	79.8319	33.0989	3	32-35	4000-5000	0.227	1.352	0.862	52	0.0427984	-1.14167	13.4667	38.9	-20.6	12.6339	0.0223182	2.64167	0.695125	9.48	0.0201977	0.126989
TP635	Desert	80.6581	33.5747	3	32-35	4000-5000	0.042	0.19	0.763	32	0.0264026	-2.93333	15.1667	41	-23.6	12.119	0.0214086	3.30833	0.69659	8.84667	0.0963237	0.665176
TP636	Desert	80.0143	33.1598	3	32-35	4000-5000	0.365	0.947	0.861	46	0.0381426	-1.95417	13.4417	38.5	-21.3	12.6197	0.0222931	2.98333	0.697576	8.88667	0.061893	0.63037
TP637	Desert	80.8703	33.3339	3	32-35	4000-5000	0.138	0.751	0.658	35	0.0271739	-1.3125	15.2583	40.9	-21.9	12.4746	0.0220367	3.125	0.702321	8.96	0.0651778	0.523305
TP638	Desert	79.9417	32.6413	3	32-35	4000-5000	0.221	0.996	0.836	80	0.0671141	-2.05417	14.8583	39.8	-22.2	12.1911	0.021536	3.025	0.706041	6.60333	0.0139736	0.127731
TP639	Desert	84.695	33.0072	3	32-35	4000-5000	0.041	0.458	0.786	76	0.0622441	-3.13333	15.1667	39.4	-23.4	11.8324	0.0209023	3.80833	0.707749	8.85	0.127824	0.962496
TP640	Desert	81.2175	33.1814	3	32-35	4000-5000	0.157	0.813	0.767	45	0.0353496	-1.6125	15.2083	40.5	-22.1	12.3221	0.0217675	3.33333	0.708888	8.07667	0.106974	0.863713
TP641	Desert	80.0531	32.5617	3	32-35	4000-5000	0.15	0.517	0.859	82	0.0626432	-0.329167	15.6417	40.8	-20.9	12.5483	0.022167	3.00833	0.710134	7.04333	0.0186319	0.193482
TP642	Desert	80.1351	32.497	3	32-35	4000-5000	0.15	0.688	0.905	88	0.0658683	0.3125	15.325	40.6	-20.2	12.7181	0.022467	2.98333	0.710134	6.12343	0.400633	6.12343
TP643	Desert	80.15	32.48	3	32-35	1000-2000	0.11	1.01	0.637	90	0.0679758	0.2375	15.2583	40.5	-20.2	12.8335	0.0226708	2.975	0.710134	8.205	0.400633	0.300607
TP644	Desert	80.184	32.4454	3	32-35	4000-5000	0.178	1.193	0.683	93	0.0719814	-0.2875	14.8917	39.7	-20.4	12.6436	0.0223354	3.05833	0.71213	7.44667	0.00979081	0.141657
TP645	Desert	81.5319	33.0361	3	32-35	4000-5000	0.12	0.901	0.687	54	0.0430622	-1.53333	15.9667	40.3	-22	12.1366	0.0214398	3.35833	0.713439	8.95	0.0490318	0.374202
TP646	Desert	83.4508	32.8786	3	32-35	4000-5000	0.054	0.874	0.717	67	0.055144	-2.4125	15.6083	39.3	-22.6	11.9304	0.0210754	3.26667	0.713631	8.56667	0.0853804	0.672576
TP647	Desert	83.2769	33.0194	3	32-35	4000-5000	0.134	0.873	0.95	58	0.0419075	-0.258333	16.1833	41	-21.2	12.4147	0.0219309	3.49167	0.714436	8.33	0.0284559	0.200999
TP648	Desert	84.8386	32.5475	3	32-35	4000-5000	0.042	0.029	0.934	85	0.0692182	-2.5625	15.675	39.1	-23	11.7887	0.0208251	3.75	0.715197	8.9	0.0669669	0.529739
TP649	Desert	83.7156	32.6417	3	32-35	4000-5000	0.169	0.429	0.84	68	0.0525909	-1.4875	15.975	39.8	-22	12.0693	0.0213209	3.63333	0.717979	8.99	0.0580495	0.411094
TP650	Desert	84.4247	32.5231	3	32-35	4000-5000	0.033	0.248	0.886	80	0.0643604	-2.26667	15.7667	39.3	-22.7	11.8704	0.0209695	3.675	0.71818	9.28	0.0651636	0.481274
TP651	Desert	83.9886	32.4847	3	32-35	4000-5000	0.076	0.015	0.945	74	0.0565317	-1.1625	16.0417	39.2	-21.4	12.0268	0.0212457	3.6	0.719406	8.69333	0.0814401	0.63848
TP652	Desert	81.477	32.6866	3	32-35	4000-5000	0.12	0.498	0.791	65	0.0499232	-0.379167	15.4917	39.7	-20.4	12.4416	0.0219785	3.31667	0.71984	8.34333	0.0259469	0.196147
TP653	Desert	81.8369	32.7853	3	32-35	4000-5000	0.12	0.855	0.869	62	0.047619	-0.191667	15.2667	39.4	-20.1	12.48	0.0220464	3.31667	0.71984	8.71333	0.0350302	0.251335
TP654	Desert	80.9507	32.5006	3	32-35	4000-5000	0.232	0.775	0.842	82	0.0674342	-1.50833	14.8667	39.3	-21.3	12.3183	0.0217606	3.11667	0.72155	8.48333	0.0235049	0.241542
TP655	Desert	85.8433	31.9209	3	29-32	4000-5000	0.07	0.307	0.891	125	0.102124	-1.925	14.85	36.8	-21.3	11.7196	0.0207031	3.975	0.721846	6.02949	0.37644	6.02949
TP656	Desert	82.4463	32.503	3	32-35	4000-5000	0.433	0.888	0.779	74	0.0566182	0.0958333	14.425	38	-19	12.5763	0.0222164	3.40833	0.72278	8.83333	0.0525617	0.392111
TP657	Desert	82.3911	32.6678	3	32-35	4000-5000	0.083	0.888	0.779	64	0.0489671	-0.7375	15.725	39	-20.6	12.1999	0.0215515	3.40833	0.72278	8.85833	0.0519548	0.386327
TP658	Desert	85.0106	32.0014	3	32-35	4000-5000	0.054	0.698	0.951	104	0.0768095	0.466667	15.45	37.5	-18.9	12.277	0.0216877	3.51667	0.722785	8.30667	0.147698	1.10696
TP659	Desert	84.68	32.1639	3	32-35	4000-5000	0.396	0.919	0.787	97	0.0719585	0.691667	13.9333	37.3	-18.6	12.5588	0.0221856	3.35	0.723137	8.65333	0.129857	0.950747
TP660	Desert	81.0243	32.4312	3	32-35	4000-5000	0.094	0.61	0.721	88	0.070008	-0.820833	14.8417	38.9	-20.5	12.3832	0.0218753	3.23333	0.723644	8.98	0.0491409	0.380628
TP661	Desert	81.2496	32.5277	3	32-35	4000-5000	0.175	0.788	0.773	77	0.0663221	-2.6125	14.7583	39.2	-22.4	12.0441	0.0212762	3.20833	0.723677	8.5	0.113652	0.985958
TP662	Desert	83.4517	32.3819	3	32-35	4000-5000	0.157	0.685	0.828	76	0.0577508	-0.154167	15.625	38.5	-19.9	12.3506	0.0218177	3.36667	0.72488	9.01667	0.0737091	0.584631
TP663	Desert	84.0092	32.1842	3	32-35	4000-5000	0.143	0.787	0.765	86	0.0664606	-0.583333	15.3	38.4	-20.3	12.1922	0.021538	3.43333	0.724911	8.73	0.0655162	0.530727
TP664	Desert	82.601	32.5108	3	32-35	4000-5000	0.096	0.779	0.658	74	0.0549777	0.8125	15.3417	38.7	-18.7	12.5927	0.0222455	3.3	0.725208	8.95259	0.67829	8.95259
TP665	Desert	83.3462	32.4129	3	32-35	4000-5000	0.1	0.471	0.83	75	0.0567322	-0.183333	15.8667	39	-20.2	12.3042	0.0217359	3.375	0.725475	11.1427	0.841096	11.1427
TP666	Desert	83.34	32.41	3	32-35	1000-2000	0.15	0.541	0.843	75	0.0566893	-0.15	15.9333	39.1	-20.2	12.533	0.02214	3.375	0.725475	8.06375	0.67829	0.661711
TP667	Desert	81.2342	32.2987	3	32-35	4000-5000	0.1	0.779	0.767	102	0.0810811	-0.570833	15.5083	39	-20.4	12.3308	0.0217827	3.33333	0.725803	7.567	0.544931	7.567
TP668	Desert	81.2342	32.2987	3	32-35	1000-2000	0.08	0.457	0.838	102	0.0810811	-0.5125	15.4083	38.9	-20.3	12.5441	0.0221596	3.31667	0.725803	8.415	0.544931	0.273782
TP669	Desert	82.8722	32.3621	3	32-35	4000-5000	0.173	1.097	0.686	80	0.060423	0.570833	15.575	38.4	-18.9	12.5129	0.0221045	3.24167	0.727078	8.96333	0.0457885	0.369347
TP670	Desert	83.7147	32.0133	3	32-35	4000-5000	0.13	0.577	0.726	93	0.0696629	0.641667	15.6833	38.1	-19	12.424	0.0219475	3.36667	0.728438	8.54667	0.0431652	0.351512
TP671	Desert	82.3069	32.2336	3	32-35	4000-5000	0.161	0.912	0.764	92	0.0697498	0.5125	15.6917	38.8	-19.2	12.5308	0.0221361	3.34167	0.729712	8.72333	0.066074	0.539102

## Sheet: abbreviation
Height-max	maximum plant height within a plot
Height-var	the variation coefficient of plant height
Height-even	the Shannon evenness of plant height
MAP	annual mean temperature
AI	aridity index
MAT	annual mean temperature
Tdiurnal	diurnal temperature range
Tannual	temperature annual range
Tcoldest	min temperature of coldest month
PO2	atmospheric oxygen partial pressure
Wind	wind speed
UR	ultraviolet radiation
TN	soil nitrogen content
SOC	soil organic carbon
